# Supplementary material for: Anion-Assisted Glycosylation of Galactose: A Computational Study
Source: J Org Chem. 2025 Dec 3;90(49):17507–17. doi: 10.1021/acs.joc.5c02404 (PMC12706777; doi:10.1021/acs.joc.5c02404)
Supplement: Supplementary file 2 [file jo5c02404_si_002.xyz]

   91
Conformer 1
Cl    -1.294042     0.544415    -1.695215
Cl    -0.040292     1.406657    -4.207825
 C    -0.374073     1.864897    -2.480786
Cl    -1.314328     3.368889    -2.438778
 N     1.461082     3.176510    -1.537728
 C     0.998285     2.035305    -1.810890
 H     0.527365     5.054916     2.256962
 H     0.983280     4.747584     0.560797
 H     0.637961    -1.549542    -4.448328
 C     1.357138     4.814985     1.590286
 H     3.367139     1.127240    -2.577974
 H     2.394056     3.122278    -1.123082
 O     1.564438     0.805867    -1.633690
 C     1.055628    -2.448365    -3.979827
 H     2.116062     5.601154     1.620375
 C     2.992241     0.707010    -1.640916
 H     1.892359    -2.791922    -4.593311
 H     0.276566    -3.210024    -3.923359
 H     3.650976     1.711138     2.706268
 O     3.593302     1.442437    -0.615348
 O     1.382704     2.629241     2.634599
 C     1.940237     3.484351     1.972764
 C     3.805570     2.031743     1.675241
 O     2.724899    -1.476246    -2.637681
 C     1.505738    -2.088352    -2.590603
 C     3.236940     1.006064     0.711183
 H     2.145583     1.009051     0.807654
 O     0.879516    -2.305468    -1.577567
 C     3.323108    -0.790381    -1.529328
 O     3.179986     3.312163     1.448010
 H     4.397157    -0.891995    -1.700671
 H     4.866075     2.201751     1.489720
 C     3.010900    -1.306301    -0.123439
 C     3.709195    -0.431339     0.921226
 H     3.450123    -0.772873     1.924931
 O     5.130973    -0.547670     0.726731
 O     3.458249    -2.667377    -0.070092
 O     5.482680    -0.356824     2.954864
 C     5.917807    -0.536675     1.838451
 H     7.681610    -0.050358     0.718638
 C     7.358613    -0.772996     1.475050
 C     2.865473    -3.458647     0.861620
 H     4.322958    -4.984201     0.431543
 O     2.101131    -3.029223     1.701069
 C     3.264758    -4.897313     0.692051
 H     3.045680    -5.448424     1.607589
 H     7.471006    -1.772864     1.041714
 H     7.978803    -0.685485     2.367679
 H     2.680772    -5.326984    -0.130739
 H    -3.207721    -3.607546    -1.444054
 H    -4.096673    -4.280609     0.836260
 H    -4.507694     1.305066    -0.207921
 H    -5.163725     0.439730     2.248775
 H    -1.945820    -2.370014    -1.591153
 H    -3.470330    -3.518211     2.309754
 C    -2.841173    -2.660930    -1.031477
 C    -3.734919    -3.337851     1.260768
 C    -4.039645     2.157387     0.283320
 H    -4.802332     2.938548     0.367116
 C    -4.674880     1.343901     2.612733
 H    -5.440500     2.125135     2.659354
 F    -7.109168     0.403847     0.278599
 H    -3.755504    -0.597181     0.728108
 H    -3.626940    -1.918189    -1.175987
 C    -2.494359    -2.873940     0.462239
 H    -4.562727    -2.629272     1.230610
 N    -2.798639    -0.490637     1.123666
 H    -3.227547     2.534575    -0.345706
 C    -3.519893     1.822976     1.700747
 H    -4.308967     1.157979     3.629972
 C    -1.968493    -1.570442     1.056385
 C    -2.462167     0.724748     1.642885
 F    -7.201787    -1.767212    -0.521265
 B    -6.545954    -0.868318     0.300335
 H    -0.530966    -3.723944    -0.034871
 C    -1.421968    -3.977021     0.546848
 C    -0.677243    -1.419264     1.553892
 C    -1.167364     0.875381     2.129897
 F    -6.434003    -1.349006     1.620076
 C    -2.927460     3.111030     2.302719
 H    -2.575154     2.967502     3.330383
 C    -0.282498    -0.197570     2.087357
 H     0.017104    -2.244811     1.527758
 H    -0.839536     1.817348     2.542212
 F    -5.156799    -0.738267    -0.191718
 H    -1.126151    -4.186752     1.580986
 H    -1.844526    -4.897602     0.131250
 H    -3.711627     3.873949     2.326456
 H    -2.100775     3.503552     1.698995
 H     0.719552    -0.076286     2.487685
 H     1.942735    -1.276067     0.074497

   91
 Conformer 2
Cl    -0.569650    -2.403751    -0.582036
Cl     1.491548    -3.873050    -2.088550
 C     0.137731    -2.685085    -2.223715
Cl    -1.116474    -3.332002    -3.296688
 N     0.230282    -0.802162    -3.771656
 C     0.690061    -1.342178    -2.730060
 H    -3.373934     0.397000    -3.520596
 H    -2.463867     1.645652    -4.435112
 H     6.206585    -2.302145    -0.926825
 C    -2.927596     1.391952    -3.478695
 H     2.862791     0.138261    -3.164130
 H     0.621644     0.125302    -3.943068
 O     1.652380    -0.920418    -1.865843
 C     5.224050    -2.757199    -0.773736
 H    -3.704582     2.133879    -3.261084
 C     2.374377     0.276728    -2.194563
 H     5.279946    -3.549344    -0.025823
 H     4.902615    -3.186546    -1.729906
 H    -0.814589     3.008905    -0.579972
 O     1.541739     1.379965    -2.312870
 O    -1.938222     0.734415    -1.374339
 C    -1.934172     1.454664    -2.356073
 C    -0.181928     2.783210    -1.443008
 O     4.346637    -0.604346    -1.096140
 C     4.212389    -1.728398    -0.338827
 C     0.806712     1.681777    -1.101950
 H     0.247204     0.795144    -0.797594
 O     3.403872    -1.877905     0.547992
 C     3.414152     0.488625    -1.088173
 O    -1.014197     2.422953    -2.558721
 H     4.018889     1.344162    -1.397952
 H     0.340102     3.682285    -1.771215
 C     2.735226     0.844202     0.234674
 C     1.776809     2.028970     0.020959
 H     1.235386     2.224076     0.949088
 O     2.508426     3.213530    -0.353131
 O     3.784514     1.190575     1.151076
 O     2.621100     3.888416     1.809684
 C     2.853387     4.081759     0.635835
 H     4.364896     4.995923    -0.585143
 C     3.533585     5.295131     0.061061
 C     3.510010     1.077619     2.475037
 H     4.587632     1.167979     4.312580
 O     2.465353     0.630126     2.902402
 C     4.640688     1.601260     3.312388
 H     5.608796     1.393080     2.849857
 H     3.893044     5.930168     0.871518
 H     2.822334     5.855428    -0.555894
 H     4.521064     2.688404     3.389279
 H    -0.205932    -4.838595     3.497064
 H     0.392228    -3.213806     5.318993
 H    -5.464843     0.396277     1.594820
 H    -4.402609     0.006577    -0.676458
 H    -0.895043    -4.303474     1.967162
 H     0.299764    -1.465073     5.043063
 C    -0.837183    -4.072155     3.037863
 C    -0.179580    -2.423131     4.820266
 C    -5.536814    -0.685137     1.738995
 H    -6.508741    -1.013934     1.354182
 C    -4.482329    -1.070599    -0.520903
 H    -5.444694    -1.411919    -0.919655
 F    -4.246524     4.767476     0.591211
 H    -2.530256    -2.811693     2.129104
 H    -1.833531    -4.179820     3.488274
 C    -0.211551    -2.688999     3.296378
 H    -1.189913    -2.409082     5.245838
 N    -2.229718    -1.843927     2.110404
 H    -5.502838    -0.900294     2.813871
 C    -4.410653    -1.428186     0.981577
 H    -3.675229    -1.551219    -1.081781
 C    -1.011573    -1.564081     2.647231
 C    -3.076734    -0.947604     1.535613
 F    -2.433729     3.353689     0.845108
 B    -3.651118     3.604760     0.126414
 H     1.243948    -2.861319     1.662274
 C     1.227392    -2.682055     2.739417
 C    -0.595885    -0.240395     2.604339
 C    -2.667125     0.376873     1.499096
 F    -3.344231     3.690860    -1.245995
 C    -4.595605    -2.946835     1.148346
 H    -3.836801    -3.520586     0.599554
 C    -1.429236     0.724259     2.033662
 H     0.373267     0.033455     3.000788
 H    -3.298784     1.132986     1.050011
 F    -4.514849     2.484970     0.334282
 H     1.735590    -1.733982     2.925730
 H     1.806317    -3.474889     3.226502
 H    -5.566691    -3.234216     0.734975
 H    -4.597816    -3.259268     2.201999
 H    -1.132238     1.767337     1.994567
 H     2.167900     0.006005     0.630918

   98
 Conformer 3
Cl     1.228748     4.573095    -0.451689
Cl    -0.024042     1.941320    -0.203657
 C     1.231057     2.916901    -1.082910
Cl     0.845856     2.929595    -2.837038
 N     3.502239     2.769508    -0.197694
 C     2.575972     2.209154    -0.843577
 H     3.999601     3.315901     3.800680
 H     2.315337     3.942016     3.775856
 H     0.873414    -0.678663    -5.625002
 C     3.051520     3.325468     3.257536
 H     4.412465     0.225992    -1.579275
 H     4.307712     2.162714    -0.041431
 O     2.483219     0.961457    -1.367756
 C     1.826943    -0.758514    -5.101640
 H     3.232720     3.746888     2.260798
 C     3.481170    -0.027968    -1.066002
 H     2.408414     0.155977    -5.266898
 H     2.411030    -1.595471    -5.494557
 H     2.315662    -0.631540     3.242814
 O     3.772762    -0.093727     0.292546
 O     1.332627     1.627973     3.076638
 C     2.511018     1.936937     3.078541
 C     3.112914    -0.312362     2.566129
 O     2.737900    -1.280199    -3.001382
 C     1.576064    -0.923292    -3.626751
 C     2.639595    -0.412458     1.127044
 H     1.854748     0.331746     0.969476
 O     0.511066    -0.768965    -3.073759
 C     2.903717    -1.355318    -1.579911
 O     3.504376     1.038307     2.868401
 H     3.678613    -2.113207    -1.441933
 H     4.008791    -0.911800     2.724903
 C     1.684004    -1.739341    -0.743792
 C     2.052175    -1.765397     0.746497
 H     1.152202    -1.964376     1.331998
 O     3.027093    -2.789876     1.015270
 O     1.263121    -3.042048    -1.183780
 O     1.378122    -4.235871     1.591221
 C     2.556642    -4.004956     1.423842
 H     4.089617    -5.259771     0.636223
 C     3.685216    -4.978606     1.615687
 C    -0.027869    -3.358744    -0.972019
 H     0.251470    -5.069929    -2.245737
 O    -0.817246    -2.572690    -0.473919
 C    -0.337300    -4.767649    -1.376721
 H    -0.073010    -5.421768    -0.536948
 H     3.315837    -5.870756     2.122541
 H     4.498675    -4.522911     2.187591
 H    -1.404154    -4.870850    -1.581598
 H     0.870796    -1.033710    -0.887938
 H    -3.799117    -4.116659    -1.352933
 H    -4.597845    -4.744874     1.625687
 C    -4.682074    -3.617019    -0.934883
 C    -3.841970    -3.974328     1.437381
 C    -4.344765    -2.967675     0.405325
 O    -3.377335    -1.910305     0.220229
 H    -3.608012    -3.480445     2.385234
 H    -5.234512    -2.458782     0.794634
 H    -2.525786    -2.306124    -0.064714
 H    -5.025380    -2.869686    -1.656648
 H    -5.468897    -4.370034    -0.813916
 H    -2.932571    -4.472504     1.079088
 H    -5.425008    -0.131165    -2.494494
 H    -4.483453     0.167672     3.584247
 H    -4.024709    -1.015630     2.337250
 H    -5.946280     0.948774    -1.189144
 C    -3.676279    -0.477505     3.219402
 C    -5.126049     0.311445    -1.538474
 H    -3.456955    -1.216466     3.997126
 H    -4.980373    -0.502420    -0.827150
 H    -3.226433     2.827624    -3.010868
 C    -3.834133     1.136970    -1.745127
 C    -2.400811     0.348612     2.931754
 C    -3.436747     1.773908    -0.417905
 N    -3.126541     0.959531     0.632175
 C    -2.721850     1.388814     1.863916
 C    -3.362377     3.146415    -0.203894
 C    -2.635847     2.761946     2.065722
 C    -2.963918     3.638034     1.035376
 H    -3.212141    -0.063746     0.486276
 H    -1.032881     1.605209     4.101858
 H    -3.599501     3.826994    -1.008874
 H    -2.303517     3.140819     3.021337
 H    -2.895321     4.710017     1.194803
 C    -4.111017     2.213836    -2.809328
 C    -1.948389     1.022342     4.239841
 H    -1.476070    -1.063136     1.500722
 H    -4.944032     2.869144    -2.531567
 C    -1.245823    -0.554471     2.436409
 H    -2.432753    -0.564707    -1.566701
 H    -2.730138     1.661011     4.666132
 C    -2.678002     0.243866    -2.255307
 H    -1.051971    -1.326583     3.189186
 H    -2.975138    -0.214531    -3.204294
 H    -4.384531     1.717426    -3.745081
 H    -1.731163     0.240775     4.974518
 H    -0.335373     0.038850     2.316638
 H    -1.771901     0.828540    -2.433366

   98
 Conformer 4
Cl     1.523980    -1.703494    -0.307881
Cl     1.561103    -1.277282    -3.228693
 C     1.008854    -2.375696    -1.909215
Cl     1.729465    -3.977022    -2.131787
 N    -1.133917    -3.535073    -1.906682
 C    -0.527288    -2.430911    -1.890013
 H    -0.029234    -5.032813     2.001812
 H    -0.672365    -4.913481     0.340111
 H     0.938281     2.517596    -3.890881
 C    -0.929717    -4.878883     1.405797
 H    -2.739919    -1.392715    -2.892045
 H    -2.144502    -3.441944    -1.795273
 O    -1.007000    -1.159173    -1.798744
 C    -0.052574     2.094491    -4.058843
 H    -1.656214    -5.673456     1.597436
 C    -2.420899    -0.967962    -1.935836
 H     0.022073     1.242287    -4.742473
 H    -0.705987     2.835877    -4.529302
 H    -3.309695    -1.772434     2.389413
 O    -3.136989    -1.631375    -0.944925
 O    -0.953413    -2.630451     2.313677
 C    -1.516847    -3.531219     1.716906
 C    -3.430089    -2.141010     1.369397
 O    -1.895522     1.185770    -2.931349
 C    -0.637219     1.636568    -2.751982
 C    -2.859024    -1.138929     0.383457
 H    -1.775709    -1.105950     0.527918
 O    -0.064861     1.677900    -1.677188
 C    -2.683768     0.548239    -1.905621
 O    -2.767974    -3.412489     1.212008
 H    -3.709466     0.688763    -2.252941
 H    -4.481252    -2.347925     1.170769
 C    -2.585521     1.143694    -0.499214
 C    -3.379366     0.293490     0.498741
 H    -3.226958     0.673187     1.510115
 O    -4.771101     0.379348     0.155650
 O    -3.091518     2.483279    -0.608424
 O    -5.327782     0.174679     2.338854
 C    -5.665799     0.338889     1.187477
 H    -7.316147    -0.281745    -0.026241
 C    -7.071989     0.513544     0.686261
 C    -2.758367     3.352211     0.384559
 H    -2.806996     5.140449    -0.785709
 O    -2.103380     3.026403     1.351948
 C    -3.296467     4.727373     0.103373
 H    -4.369664     4.682125    -0.106009
 H    -7.166832     1.467178     0.156478
 H    -7.764759     0.483260     1.527656
 H    -3.106818     5.374863     0.959899
 H    -1.557012     1.179304    -0.154544
 H     3.726701     3.960874    -1.594764
 H     0.072481     4.334489    -0.684235
 C     2.748724     4.427503    -1.440994
 C     0.757432     4.591012     0.133119
 C     2.133163     3.980233    -0.117692
 O     2.068512     2.535685    -0.060026
 H     0.828905     5.683237     0.185967
 H     2.804988     4.253684     0.704454
 H     1.386566     2.230304    -0.694149
 H     2.876831     5.515652    -1.461479
 H     2.098040     4.148894    -2.279259
 H     0.323327     4.221954     1.066115
 H     0.767984     2.745728     3.657246
 H     4.453921     2.587777     0.519417
 H     5.944719     2.077754     1.342547
 H     1.981526     2.691785     2.384235
 C     5.381544     2.025406     0.404044
 C     1.638549     2.192411     3.292033
 H     5.972269     2.523061    -0.371708
 H     2.426006     2.255050     4.051819
 H     0.479757     1.014853     0.988787
 C     1.226853     0.724495     3.036537
 C     5.132418     0.557328    -0.012370
 C     2.440464    -0.074378     2.576061
 N     3.204318     0.418083     1.557653
 C     4.350505    -0.154324     1.088647
 C     2.828386    -1.288370     3.134817
 C     4.740712    -1.359711     1.661639
 C     3.969395    -1.934259     2.668900
 H     2.859723     1.266266     1.072310
 H     3.367375     0.983583    -1.256865
 H     2.236725    -1.723533     3.927289
 H     5.640671    -1.849735     1.318885
 H     4.266913    -2.885090     3.101210
 C     0.130887     0.642356     1.952005
 C     4.335929     0.489275    -1.336323
 H     6.398899    -1.142487    -0.604442
 H    -0.717456     1.260419     2.255795
 C     6.499061    -0.116656    -0.234475
 H     0.257077    -0.868498     4.198123
 H     4.909962     0.992837    -2.121973
 C     0.650077     0.142887     4.340566
 H     7.108304    -0.125509     0.676136
 H     1.388392     0.135164     5.150535
 H    -0.200822    -0.392183     1.840703
 H     4.176532    -0.548489    -1.642564
 H     7.048495     0.447640    -0.993795
 H    -0.185672     0.772415     4.660412

   67
Conformer 5 
Cl    -3.169079    -1.070830    -1.982753
Cl    -4.513007    -0.972833     0.639291
 C    -3.260434    -1.826905    -0.346978
Cl    -3.729837    -3.538562    -0.521603
 N    -1.188190    -2.687810     0.603672
 C    -1.883832    -1.677118     0.328657
 H    -0.693605    -3.870181    -3.776052
 H    -0.600405    -3.661097    -2.003550
 H    -2.955723     2.391405     3.981449
 C    -0.056611    -3.550027    -2.949863
 H    -0.103681    -0.468121     1.871360
 H    -0.275350    -2.494202     1.031021
 O    -1.642085    -0.347708     0.481052
 C    -3.486038     2.028933     3.096421
 H     0.840613    -4.172863    -2.885797
 C    -0.324960     0.033967     0.932550
 H    -4.433095     2.555701     2.966378
 H    -3.682894     0.960412     3.242653
 H     1.645107     0.127202    -3.120658
 O     0.646180    -0.340019     0.015593
 O    -0.228929    -1.320092    -3.885543
 C     0.309995    -2.098737    -3.120959
 C     1.611035    -0.350326    -2.140209
 O    -1.362482     1.847272     2.132665
 C    -2.642755     2.188888     1.854852
 C     0.555166     0.302682    -1.263906
 H    -0.432825     0.117901    -1.702049
 O    -3.058978     2.571841     0.782813
 C    -0.358645     1.552647     1.144539
 O     1.303509    -1.755320    -2.275328
 H     0.580192     1.810582     1.637444
 H     2.583512    -0.325521    -1.648824
 C    -0.438579     2.292737    -0.188513
 C     0.697946     1.817173    -1.098255
 H     0.640911     2.316235    -2.067206
 O     1.939535     2.151753    -0.451411
 O    -0.335362     3.697739     0.105603
 O     2.944056     2.562697    -2.438716
 C     2.995503     2.499651    -1.225729
 H     4.550436     1.787930     0.007076
 C     4.208439     2.757090    -0.377674
 C    -0.853735     4.550987    -0.807388
 H    -1.018137     6.662580    -1.098675
 O    -1.275186     4.210672    -1.892350
 C    -0.845062     5.963716    -0.278626
 H    -1.647550     6.067658     0.461181
 H     3.954419     3.388635     0.479217
 H     4.987513     3.222781    -0.983972
 H     0.101635     6.185568     0.222653
 F     0.661262    -1.099181     3.876463
 F     2.724869    -2.151412     4.008162
 B     1.792479    -1.548880     3.169207
 F     2.385520    -0.420144     2.513180
 F     1.366546    -2.464212     2.163030
 H    -1.383325     2.109918    -0.695586
 H     3.663880    -2.711412    -1.159682
 H     5.766203    -1.228638    -1.482515
 C     3.912804    -2.802396    -0.095516
 C     5.998766    -1.393724    -0.422569
 C     4.711417    -1.585131     0.372681
 O     3.950565    -0.380479     0.221429
 H     6.640202    -2.279961    -0.343782
 H     4.959091    -1.711519     1.437471
 H     3.246334    -0.383631     0.902551
 H     2.980513    -2.890088     0.469170
 H     4.494287    -3.722724     0.052718
 H     6.556487    -0.524582    -0.054706

   67
 Conformer 6
Cl    -4.437539     0.757791     1.764745
Cl    -4.974381    -1.979539     0.888646
 C    -3.931212    -0.555807     0.628105
Cl    -4.111984     0.014986    -1.067690
 N    -2.086431    -2.057354     1.181437
 C    -2.446524    -0.884881     0.872906
 H    -2.372324    -3.944506    -0.595785
 H    -1.266596    -5.158399    -1.259528
 H    -1.289721     4.430453     2.794492
 C    -1.921496    -4.322620    -1.521984
 H    -0.096891    -0.058358     1.926293
 H    -1.069720    -2.143301     1.234962
 O    -1.726776     0.234898     0.663672
 C    -2.088428     3.951907     2.220317
 H    -2.711969    -4.647746    -2.200961
 C    -0.289060     0.182137     0.879214
 H    -2.828809     4.686690     1.899520
 H    -2.568471     3.212603     2.871618
 H     0.881144    -1.790143    -3.002124
 O     0.290988    -0.821790     0.124647
 O    -1.529165    -2.506584    -3.075465
 C    -1.140059    -3.200276    -2.155142
 C     0.844137    -1.880556    -1.915320
 O    -0.436704     2.531900     1.376155
 C    -1.526350     3.241643     1.011045
 C     0.248515    -0.626900    -1.300535
 H    -0.793303    -0.524918    -1.626961
 O    -1.990512     3.314844    -0.106892
 C     0.248010     1.577787     0.540985
 O     0.048767    -3.030733    -1.537403
 H     1.278861     1.615504     0.897405
 H     1.827863    -2.080145    -1.492284
 C     0.230917     1.816658    -0.967515
 C     0.977819     0.669483    -1.655872
 H     0.994292     0.818628    -2.737202
 O     2.313889     0.650937    -1.137352
 O     0.873633     3.081937    -1.193091
 O     3.178984     0.076506    -3.147434
 C     3.337472     0.336036    -1.968938
 H     4.711058    -0.631779    -0.690305
 C     4.637473     0.326054    -1.219537
 C     0.589173     3.714076    -2.353436
 H     1.176178     5.490194    -3.388030
 O    -0.087125     3.235446    -3.240281
 C     1.217580     5.084997    -2.375666
 H     0.661334     5.742292    -1.697115
 H     4.661495     1.107492    -0.456373
 H     5.466217     0.423603    -1.923925
 H     2.251141     5.040306    -2.019988
 F     3.336495     0.784725     4.036239
 F     2.397586    -0.304997     2.226217
 B     3.378083     0.674066     2.644733
 F     4.637684     0.243687     2.199872
 F     3.041196     1.902831     2.034217
 H    -0.779563     1.861639    -1.367337
 H     0.979514    -3.662843     0.874404
 H     2.796481    -4.602131    -0.676475
 C     1.724091    -3.582865     1.674355
 C     3.518496    -4.514403     0.145064
 C     3.118252    -3.373851     1.075074
 O     3.178157    -2.174628     0.304856
 H     3.545361    -5.467962     0.686782
 H     3.850056    -3.305750     1.896365
 H     2.929748    -1.428394     0.890164
 H     1.459807    -2.738915     2.320054
 H     1.696275    -4.500232     2.277793
 H     4.508948    -4.327577    -0.284993

  67
 Conformer 7
Cl    -4.532241    -0.016030     1.463549
Cl    -4.442875    -2.827637     0.669627
 C    -3.687608    -1.229362     0.423842
Cl    -3.846919    -0.755665    -1.305542
 N    -1.619903    -2.322672     1.121837
 C    -2.188918    -1.247087     0.778529
 H    -1.758451    -4.847787    -2.365667
 H    -1.538927    -4.163925    -0.729873
 H    -3.193971     2.677936     2.793433
 C    -1.032366    -4.429797    -1.666115
 H    -0.099085     0.016490     1.940839
 H    -0.613098    -2.201690     1.247251
 O    -1.698495    -0.004185     0.601648
 C    -2.844065     3.520933     2.186688
 H    -0.255794    -5.162863    -1.428668
 C    -0.291137     0.222591     0.887082
 H    -2.181069     4.124359     2.813329
 H    -3.701255     4.106639     1.850047
 H     1.345588    -1.417114    -2.979671
 O     0.510186    -0.632434     0.144905
 O    -0.895523    -2.537911    -3.173260
 C    -0.431004    -3.176783    -2.248249
 C     1.285808    -1.543866    -1.897592
 O    -0.902661     2.500514     1.387051
 C    -2.101481     2.976830     0.988973
 C     0.460822    -0.430491    -1.278652
 H    -0.574758    -0.516279    -1.628255
 O    -2.529173     2.982466    -0.146360
 C    -0.020152     1.701125     0.579131
 O     0.686887    -2.822896    -1.578113
 H     0.972402     1.918539     0.977568
 H     2.275024    -1.584224    -1.442570
 C    -0.024992     1.959047    -0.926946
 C     0.942567     0.984419    -1.603883
 H     0.961295     1.149628    -2.682828
 O     2.242926     1.210616    -1.043460
 O     0.377252     3.327813    -1.112656
 O     3.271074     0.771624    -3.010945
 C     3.333566     1.056572    -1.829329
 H     4.439759     1.983362    -0.233540
 C     4.588446     1.246927    -1.026899
 C     0.017314     3.918694    -2.273808
 H     0.287223     5.796767    -3.259129
 O    -0.520576     3.338829    -3.194044
 C     0.366471     5.386140    -2.251207
 H    -0.334928     5.907966    -1.589633
 H     5.410824     1.525262    -1.689559
 H     4.810414     0.287370    -0.542964
 H     1.373816     5.537000    -1.852042
 F     3.367955     0.818450     4.237857
 F     1.164426     1.009856     3.554014
 B     2.493986     0.748106     3.154104
 F     2.525411    -0.576964     2.594377
 F     2.869762     1.658595     2.141175
 H    -1.012535     1.824441    -1.362184
 H     1.949870    -3.653533     0.450157
 H     3.927494    -3.739298    -1.200815
 C     2.669763    -3.576113     1.272187
 C     4.617083    -3.654693    -0.351744
 C     3.953526    -2.893992     0.791677
 O     3.695773    -1.573385     0.310917
 H     4.900017    -4.665700    -0.033675
 H     4.658417    -2.832770     1.637253
 H     3.244321    -1.074041     1.024773
 H     2.213940    -2.999263     2.083129
 H     2.889107    -4.585124     1.647306
 H     5.517127    -3.129738    -0.691552

   67
Conformer 8 
Cl     5.062418     0.591923     0.879163
Cl     3.600038    -1.000117    -1.087326
 C     3.626889    -0.437775     0.628970
Cl     3.732761    -1.869018     1.726187
 N     2.333507     1.559151     1.160270
 C     2.317528     0.329905     0.901053
 H     3.284580     2.408171    -1.478548
 H     2.844474     3.636257    -2.669290
 H    -0.399236    -3.309819     4.057628
 C     3.124968     2.585365    -2.549196
 H    -0.220329     0.602430     1.629288
 H     1.413809     2.004536     1.306051
 O     1.290889    -0.550567     0.762641
 C     0.467971    -3.431403     3.402827
 H     4.043824     2.365899    -3.094929
 C    -0.051528    -0.021081     0.753028
 H     0.858816    -4.449232     3.456158
 H     1.240120    -2.730232     3.740670
 H    -0.300420     0.747925    -3.686597
 O    -0.252497     0.785892    -0.361615
 O     2.163064     0.693730    -3.723372
 C     2.020587     1.679097    -3.026031
 C    -0.295098     1.190594    -2.689903
 O    -0.681721    -2.009732     1.950447
 C     0.116745    -3.097448     1.972502
 C    -0.210621     0.110708    -1.623369
 H     0.748559    -0.409171    -1.736489
 O     0.498438    -3.725787     1.006816
 C    -0.994730    -1.232561     0.781539
 O     0.826280     2.087531    -2.540008
 H    -1.989951    -0.836968     0.985101
 H    -1.172256     1.819550    -2.551174
 C    -1.002787    -1.961712    -0.561865
 C    -1.311161    -0.953287    -1.671891
 H    -1.339146    -1.445259    -2.646153
 O    -2.594391    -0.384549    -1.363172
 O    -2.010362    -2.984648    -0.472816
 O    -3.059513     0.045976    -3.534015
 C    -3.379485     0.072157    -2.359664
 H    -4.492313     1.155177    -0.879147
 C    -4.675615     0.594533    -1.800469
 C    -1.893364    -4.030689    -1.320689
 H    -2.971757    -5.814304    -1.799239
 O    -1.090476    -4.081991    -2.229314
 C    -2.880898    -5.114225    -0.966971
 H    -2.511767    -5.648605    -0.083581
 H    -5.317962    -0.255259    -1.538529
 H    -5.178776     1.205689    -2.552021
 H    -3.855056    -4.685971    -0.713898
 F    -4.266255     1.575911     3.368464
 F    -3.490912     1.387117     1.199798
 B    -3.137447     1.619318     2.550706
 F    -2.184396     0.654550     2.948358
 F    -2.524772     2.914388     2.645534
 H    -0.046793    -2.432982    -0.778275
 H    -2.309827     4.361414     0.372160
 H    -0.424660     5.892721     1.245221
 C    -1.583604     3.856675    -0.275415
 C     0.259826     5.400199     0.542887
 C    -0.173132     3.952552     0.302540
 O    -0.040185     3.204490     1.520955
 H     0.261876     5.969581    -0.396834
 H     0.523203     3.484915    -0.402385
 H    -0.912699     3.117470     1.962198
 H    -1.890531     2.812294    -0.363790
 H    -1.614380     4.327595    -1.266879
 H     1.268475     5.428070     0.970399

   67
 Conformer 9
Cl    -4.164104     0.080823    -0.918992
Cl    -4.355898     0.591756     1.976491
 C    -3.908815    -0.625505     0.715273
Cl    -4.946074    -2.064539     0.907296
 N    -2.048092    -2.171270     1.048199
 C    -2.416124    -0.975832     0.861786
 H    -2.473943    -3.867657    -0.881312
 H    -1.449498    -5.023743    -1.746891
 H    -1.134897     4.133330     3.192682
 C    -2.096764    -4.150841    -1.871945
 H    -0.010315    -0.252816     1.863206
 H    -1.030538    -2.263821     1.044222
 O    -1.701140     0.157350     0.717776
 C    -1.964220     3.720329     2.611173
 H    -2.938769    -4.383585    -2.526395
 C    -0.255039     0.082097     0.853965
 H    -2.707292     4.489660     2.394342
 H    -2.426613     2.926989     3.209534
 H     0.677744    -1.532431    -3.248993
 O     0.279130    -0.849362    -0.018711
 O    -1.747629    -2.198362    -3.262103
 C    -1.326803    -2.983394    -2.433612
 C     0.694077    -1.724352    -2.174975
 O    -0.365334     2.378422     1.564097
 C    -1.464500     3.122669     1.316623
 C     0.155096    -0.525619    -1.415204
 H    -0.902632    -0.385996    -1.668044
 O    -1.979503     3.300911     0.233093
 C     0.273861     1.501605     0.616567
 O    -0.105439    -2.891975    -1.864845
 H     1.317964     1.503612     0.932225
 H     1.694370    -1.978426    -1.824941
 C     0.188199     1.877439    -0.861154
 C     0.876531     0.793007    -1.695995
 H     0.822886     1.040966    -2.757678
 O     2.246192     0.717811    -1.276486
 O     0.838994     3.151363    -1.001016
 O     2.944125     0.326848    -3.393278
 C     3.198220     0.470315    -2.211789
 H     4.643738    -0.638157    -1.149111
 C     4.552592     0.368516    -1.575137
 C     0.503861     3.894733    -2.079374
 H     0.650294     5.847028    -1.231897
 O    -0.225771     3.510531    -2.969627
 C     1.152527     5.254392    -2.005422
 H     2.205068     5.163473    -1.721228
 H     4.656566     1.067536    -0.742385
 H     5.323791     0.522271    -2.332837
 H     1.056651     5.758362    -2.968510
 F     3.702403     0.010695     3.854326
 F     2.861822     1.639812     2.441681
 B     3.427948     0.351108     2.526846
 F     2.461885    -0.586854     1.998455
 F     4.585201     0.274283     1.733927
 H    -0.840542     1.971896    -1.201435
 H     4.094862    -2.754288     2.380210
 H     1.558023    -3.062806     1.884084
 C     4.297683    -3.504150     1.607791
 C     1.820791    -3.799986     1.116449
 C     3.203355    -3.480661     0.537896
 O     3.194664    -2.230588    -0.155480
 H     1.813330    -4.796163     1.578920
 H     3.442529    -4.221128    -0.237688
 H     2.953947    -1.534519     0.492021
 H     5.270787    -3.273143     1.160698
 H     4.355196    -4.491663     2.085778
 H     1.062224    -3.771731     0.327935

  67
 Conformer 10
Cl     2.524676     3.920817    -1.691688
Cl    -0.160395     3.007453    -2.412362
 C     1.484472     2.481226    -1.842153
Cl     2.188492     1.360019    -3.056015
 N     1.799555     2.238084     0.559411
 C     1.313839     1.754466    -0.494729
 H    -1.343330     5.074490     2.432282
 H    -2.863879     6.016833     2.441293
 H     2.595943    -3.167990    -2.948373
 C    -2.291282     5.253333     1.912496
 H     0.838353    -0.195637     1.185542
 H     1.643422     1.674200     1.399175
 O     0.589470     0.624254    -0.717183
 C     2.164849    -3.264241    -1.949816
 H    -2.046317     5.590077     0.900394
 C     0.068336    -0.064267     0.431973
 H     2.911447    -3.076242    -1.169427
 H     1.802374    -4.290762    -1.811565
 H    -4.037747     1.816625     0.522735
 O    -0.951495     0.686472     1.028980
 O    -4.122352     3.754161     2.454806
 C    -3.081471     3.969524     1.864050
 C    -3.060383     1.752507     1.012649
 O     0.628033    -2.240433    -0.517180
 C     1.001515    -2.316578    -1.820053
 C    -2.108191     0.890097     0.212037
 H    -1.825243     1.424753    -0.703427
 O     0.460154    -1.734225    -2.736535
 C    -0.447958    -1.432198    -0.027957
 O    -2.470448     3.064106     1.075525
 H    -0.745612    -1.943189     0.889045
 H    -3.190732     1.359642     2.022761
 C    -1.665314    -1.274033    -0.933681
 C    -2.724902    -0.443458    -0.201938
 H    -3.591030    -0.295023    -0.850148
 O    -3.142693    -1.126030     1.002413
 O    -2.167343    -2.590612    -1.219946
 O    -4.962773    -2.028943    -0.010674
 C    -4.240452    -1.912611     0.959264
 H    -4.363825    -1.902380     3.105988
 C    -4.427162    -2.616168     2.279083
 C    -2.968116    -2.705527    -2.310533
 H    -3.827586    -4.279704    -3.467698
 O    -3.242852    -1.781360    -3.044936
 C    -3.487845    -4.112348    -2.443970
 H    -2.724888    -4.844086    -2.164894
 H    -3.617710    -3.342036     2.416764
 H    -5.389737    -3.129689     2.288886
 H    -4.338787    -4.224166    -1.761605
 F     0.808313    -1.739895     2.919972
 F     3.111718    -1.901926     2.975781
 B     1.987682    -1.137583     3.407485
 F     1.973038    -1.048900     4.795251
 F     2.099330     0.169250     2.831834
 H    -1.410979    -0.779215    -1.868620
 H     4.717646     0.599512    -0.372223
 H     6.733332    -0.377465     0.981201
 C     4.132806    -0.263872    -0.030716
 C     6.089860    -1.219859     1.268362
 C     5.025816    -1.483606     0.199527
 O     4.248059    -2.639232     0.526392
 H     6.716367    -2.108174     1.409740
 H     5.524526    -1.749892    -0.742711
 H     3.761821    -2.453259     1.356508
 H     3.626670     0.016063     0.898017
 H     3.373499    -0.480769    -0.788771
 H     5.611391    -0.978476     2.224729

   67
Reagent 
Cl    -3.169079    -1.070830    -1.982753
Cl    -4.513007    -0.972833     0.639291
 C    -3.260434    -1.826905    -0.346978
Cl    -3.729837    -3.538562    -0.521603
 N    -1.188190    -2.687810     0.603672
 C    -1.883832    -1.677118     0.328657
 H    -0.693605    -3.870181    -3.776052
 H    -0.600405    -3.661097    -2.003550
 H    -2.955723     2.391405     3.981449
 C    -0.056611    -3.550027    -2.949863
 H    -0.103681    -0.468121     1.871360
 H    -0.275350    -2.494202     1.031021
 O    -1.642085    -0.347708     0.481052
 C    -3.486038     2.028933     3.096421
 H     0.840613    -4.172863    -2.885797
 C    -0.324960     0.033967     0.932550
 H    -4.433095     2.555701     2.966378
 H    -3.682894     0.960412     3.242653
 H     1.645107     0.127202    -3.120658
 O     0.646180    -0.340019     0.015593
 O    -0.228929    -1.320092    -3.885543
 C     0.309995    -2.098737    -3.120959
 C     1.611035    -0.350326    -2.140209
 O    -1.362482     1.847272     2.132665
 C    -2.642755     2.188888     1.854852
 C     0.555166     0.302682    -1.263906
 H    -0.432825     0.117901    -1.702049
 O    -3.058978     2.571841     0.782813
 C    -0.358645     1.552647     1.144539
 O     1.303509    -1.755320    -2.275328
 H     0.580192     1.810582     1.637444
 H     2.583512    -0.325521    -1.648824
 C    -0.438579     2.292737    -0.188513
 C     0.697946     1.817173    -1.098255
 H     0.640911     2.316235    -2.067206
 O     1.939535     2.151753    -0.451411
 O    -0.335362     3.697739     0.105603
 O     2.944056     2.562697    -2.438716
 C     2.995503     2.499651    -1.225729
 H     4.550436     1.787930     0.007076
 C     4.208439     2.757090    -0.377674
 C    -0.853735     4.550987    -0.807388
 H    -1.018137     6.662580    -1.098675
 O    -1.275186     4.210672    -1.892350
 C    -0.845062     5.963716    -0.278626
 H    -1.647550     6.067658     0.461181
 H     3.954419     3.388635     0.479217
 H     4.987513     3.222781    -0.983972
 H     0.101635     6.185568     0.222653
 F     0.661262    -1.099181     3.876463
 F     2.724869    -2.151412     4.008162
 B     1.792479    -1.548880     3.169207
 F     2.385520    -0.420144     2.513180
 F     1.366546    -2.464212     2.163030
 H    -1.383325     2.109918    -0.695586
 H     3.663880    -2.711412    -1.159682
 H     5.766203    -1.228638    -1.482515
 C     3.912804    -2.802396    -0.095516
 C     5.998766    -1.393724    -0.422569
 C     4.711417    -1.585131     0.372681
 O     3.950565    -0.380479     0.221429
 H     6.640202    -2.279961    -0.343782
 H     4.959091    -1.711519     1.437471
 H     3.246334    -0.383631     0.902551
 H     2.980513    -2.890088     0.469170
 H     4.494287    -3.722724     0.052718
 H     6.556487    -0.524582    -0.054706
   79
Reagent* 
Cl     0.351762    -3.272089     1.858203
Cl    -0.315236    -4.409522    -0.752903
 C    -0.852693    -3.284279     0.542196
Cl    -2.418580    -3.796948     1.161443
 N    -1.984048    -1.216390    -0.095683
 C    -0.917564    -1.876950    -0.060988
 H    -3.139191    -0.669490     4.067089
 H    -3.278272    -0.560422     2.295802
 H     2.730498    -2.709804    -4.156677
 C    -2.922176    -0.040015     3.197354
 H    -0.081796    -0.053697    -1.847210
 H    -1.913178    -0.273815    -0.504960
 O     0.311638    -1.548937    -0.474080
 C     2.498637    -3.236331    -3.222321
 H    -3.463886     0.911701     3.255914
 C     0.524425    -0.217170    -0.949389
 H     3.075796    -4.162986    -3.138867
 H     1.424850    -3.471886    -3.233066
 H     0.734964     1.628123     3.119042
 O     0.152981     0.713573    -0.009623
 O    -0.591055    -0.476039     3.641152
 C    -1.442892     0.196563     3.112167
 C     0.199159     1.618718     2.161122
 O     2.282363    -1.127608    -2.272220
 C     2.768175    -2.356682    -2.031796
 C     0.872571     0.649764     1.211604
 H     0.795100    -0.361261     1.643352
 O     3.337344    -2.706599    -1.032549
 C     2.013310    -0.146638    -1.283184
 O    -1.168414     1.269589     2.354680
 H     2.179854     0.819837    -1.774927
 H     0.177029     2.619439     1.717732
 C     2.834123    -0.190821    -0.001560
 C     2.352258     0.907053     0.941544
 H     2.926303     0.876031     1.877573
 O     2.561170     2.146290     0.278353
 O     4.193064    -0.032194    -0.375323
 O     2.868036     3.214826     2.228267
 C     2.812099     3.237000     1.024900
 H     1.989374     4.644259    -0.288320
 C     2.980098     4.437387     0.145114
 C     5.108579    -0.542702     0.463363
 H     7.240585    -0.715633     0.568845
 O     4.856516    -0.950988     1.565688
 C     6.465710    -0.543332    -0.185225
 H     6.489511    -1.356146    -0.925554
 H     3.674512     4.217204    -0.675980
 H     3.329798     5.289330     0.737059
 H     6.641658     0.399115    -0.718941
 F    -1.603595     0.448773    -3.333084
 F    -2.492424     2.574254    -3.260919
 B    -1.710598     1.641606    -2.620228
 F    -0.406162     2.162686    -2.406827
 F    -2.259408     1.337914    -1.343281
 H     2.713586    -1.151272     0.510448
 H    -1.960678     4.116427     1.691783
 H    -0.574164     6.111376     0.808226
 C    -2.294654     3.904615     0.663870
 C    -1.023800     5.917108    -0.178521
 C    -1.284216     4.429380    -0.350170
 O    -0.042413     3.761224    -0.229140
 H    -1.955962     6.496870    -0.249393
 H    -1.685708     4.251256    -1.362838
 H    -0.080833     2.975032    -0.800415
 H    -2.405822     2.820220     0.555470
 H    -3.280587     4.371183     0.515867
 H    -0.327873     6.282798    -0.947720
 C    -5.409716    -0.643243    -0.236949
 C    -5.202392     0.804536     0.205048
 H    -4.164444     1.118644     0.033156
 H    -5.435762     0.916223     1.273882
 H    -5.848654     1.489957    -0.364583
 C    -5.077453    -0.823486    -1.717695
 H    -5.191043    -1.878337    -2.007982
 H    -4.046025    -0.510678    -1.934509
 H    -5.740084    -0.214253    -2.350542
 O    -4.702948    -1.552660     0.575840
 H    -6.476491    -0.896807    -0.089695
 H    -3.758189    -1.525642     0.322955
   76
Reagent'
Cl    -2.247452     2.761961    -0.225302
Cl    -0.599258     4.130728    -2.224446
 C    -0.775746     3.727470    -0.483660
Cl    -0.867865     5.229044     0.450044
 N     1.122741     3.196935     0.937954
 C     0.419016     2.871916    -0.051480
 H    -2.276895     2.810584     3.561678
 H    -0.677773     3.120606     2.810361
 H     1.149793     1.112703    -5.409255
 C    -1.241084     2.464153     3.490822
 H     2.497853     1.365242    -0.696123
 H     1.827164     2.496230     1.172618
 O     0.474946     1.795748    -0.850035
 C     0.473445     1.662775    -4.742197
 H    -0.743334     2.500201     4.468414
 C     1.527052     0.856812    -0.620284
 H    -0.456666     1.924708    -5.256393
 H     0.995882     2.576246    -4.426472
 H    -0.582327    -1.404567     2.605378
 O     1.446649     0.340294     0.652932
 O    -2.138526     0.498671     2.417264
 C    -1.211706     1.071585     2.932984
 C     0.235610    -0.706590     2.381537
 O     1.311740     0.400180    -2.987109
 C     0.167087     0.843498    -3.519086
 C     0.306850    -0.468683     0.891566
 H    -0.607834     0.058640     0.575508
 O    -0.945230     0.622794    -3.108109
 C     1.421342    -0.222649    -1.712442
 O     0.016512     0.535459     3.046332
 H     2.398172    -0.718659    -1.730681
 H     1.201456    -1.083725     2.739020
 C     0.346295    -1.252458    -1.408148
 C     0.424771    -1.716013     0.041294
 H    -0.386904    -2.428606     0.238430
 O     1.678044    -2.305429     0.324896
 O     0.524730    -2.335178    -2.312985
 O     0.987533    -4.367285    -0.235729
 C     1.860015    -3.618151     0.135437
 H     3.942447    -3.400568    -0.204877
 C     3.278457    -3.973389     0.457610
 C    -0.525644    -3.142045    -2.496420
 H    -1.024760    -4.843168    -3.690282
 O    -1.631923    -2.918454    -2.062285
 C    -0.135015    -4.363164    -3.269993
 H     0.592790    -4.116745    -4.052349
 H     3.436872    -5.050850     0.347857
 H     3.510430    -3.626898     1.474650
 H     0.348934    -5.043825    -2.554179
 F     4.510714     1.356716    -0.258655
 F     6.213041    -0.134762    -0.649207
 B     4.867318     0.106521    -0.806951
 F     4.478894     0.067261    -2.144817
 F     4.116288    -0.897135    -0.113004
 H    -0.639494    -0.817278    -1.558603
 H     2.671327     1.098988     3.269996
 H     3.041124    -0.785490     5.010042
 C     3.721882     0.964326     2.971981
 C     4.072213    -0.899186     4.640334
 C     4.152147    -0.485004     3.180800
 O     3.342986    -1.381015     2.455380
 H     4.732013    -0.282575     5.267922
 H     5.203940    -0.582756     2.842578
 H     3.411200    -1.151222     1.510851
 H     3.831906     1.237995     1.914939
 H     4.347354     1.647825     3.566624
 H     4.360798    -1.953756     4.759189
Cl    -5.466158    -2.332474    -0.338149
 C    -4.323946    -1.443564     0.732123
 N    -2.932824    -0.514728    -1.050851
 C    -3.827361    -0.206226    -0.102838
 O    -4.306074     0.882569     0.111246
 H    -2.610141     0.221230    -1.672027
 H    -2.615393    -1.462874    -1.254354
Cl    -2.992948    -2.550937     1.181608
Cl    -5.161705    -0.896776     2.178109
   88
Reagent*'
Cl    -0.387213    -3.361882    -0.337499
Cl    -0.718916    -3.847801     2.525031
 C     0.295533    -3.047522     1.276992
Cl     1.949199    -3.654748     1.356106
 N     1.270220    -0.887861     1.853849
 C     0.241076    -1.540615     1.542182
 H     2.253634    -2.838660    -2.905458
 H     2.350608    -2.201302    -1.244815
 H    -4.755132    -1.402043     3.889822
 C     2.278698    -1.924044    -2.304932
 H    -0.760779     0.747497     2.215861
 H     1.099238     0.113234     2.006990
 O    -1.016062    -1.121400     1.374380
 C    -4.163827    -2.092940     3.277262
 H     3.170501    -1.330730    -2.536928
 C    -1.182286     0.300379     1.310686
 H    -4.729872    -3.000926     3.044503
 H    -3.265038    -2.367306     3.848546
 H    -0.489858     0.838634    -3.065009
 O    -0.469021     0.800109     0.251288
 O     0.043583    -1.521004    -3.119163
 C     1.027428    -1.132326    -2.539436
 C    -0.029425     0.929347    -2.071762
 O    -3.378116    -0.160884     2.234446
 C    -3.710679    -1.435989     2.006106
 C    -1.042268     0.541622    -1.020014
 H    -1.274319    -0.530580    -1.121980
 O    -3.642686    -1.988088     0.936548
 C    -2.686835     0.635129     1.274155
 O     1.123274     0.095034    -1.995926
 H    -2.739606     1.650947     1.681069
 H     0.317546     1.953594    -1.883563
 C    -3.310842     0.681296    -0.114770
 C    -2.337578     1.329517    -1.096610
 H    -2.779989     1.331385    -2.102641
 O    -2.014085     2.649608    -0.689072
 O    -4.503021     1.445556     0.014279
 O    -3.680803     3.590992    -1.865191
 C    -2.730165     3.692746    -1.128242
 H    -1.976048     4.854064     0.498660
 C    -2.143172     4.958986    -0.581699
 C    -5.395754     1.345845    -0.989137
 H    -7.362646     2.066996    -1.413293
 O    -5.292489     0.561403    -1.895993
 C    -6.487967     2.360596    -0.823427
 H    -6.748671     2.493828     0.233453
 H    -2.793393     5.809510    -0.809949
 H    -1.146993     5.097918    -1.027492
 H    -6.093403     3.313818    -1.204322
 F     0.843878     1.999114     2.692409
 F     0.442304     3.885800     3.929020
 B     0.077258     3.195729     2.798628
 F    -1.282187     2.852384     2.829696
 F     0.314969     3.977744     1.643421
 H    -3.553089    -0.315026    -0.493877
 H     2.523608     1.574905    -0.502587
 H     2.612195     2.764069    -2.745100
 C     2.783372     2.520260    -0.006090
 C     2.870591     3.702018    -2.230442
 C     2.286166     3.705039    -0.828101
 O     0.881722     3.695760    -0.960239
 H     3.966754     3.783967    -2.203461
 H     2.598313     4.638415    -0.315782
 H     0.507436     3.624905    -0.063480
 H     2.320285     2.524769     0.988497
 H     3.877696     2.568837     0.106202
 H     2.469191     4.539156    -2.819866
 H    -5.151782    -2.004323    -1.463916
 C    -4.622882    -2.867128    -1.913837
 O    -4.453645    -3.887271    -0.954561
 H    -6.457495    -3.774140    -2.613806
 H    -2.640445    -2.052591    -1.614613
 C    -3.284182    -2.366441    -2.446238
 C    -5.497799    -3.425178    -3.021784
 H    -3.411333    -1.509434    -3.122561
 H    -5.696702    -2.663942    -3.789512
 H    -4.054454    -3.465579    -0.181501
 H    -5.001290    -4.284103    -3.499403
 H    -2.749045    -3.163043    -2.983864
Cl     5.244231     0.488193    -1.873708
 O     4.698701    -2.385690    -0.127999
 H     3.088269    -0.951669     1.326125
 C     4.786036    -1.219736     0.182693
 N     3.966947    -0.535525     0.982383
 C     5.941986    -0.349267    -0.454002
 H     4.092998     0.455039     1.137312
Cl     6.580715     0.881314     0.686867
Cl     7.259973    -1.407605    -0.966540
   91
Reagent**
Cl    -2.207429    -2.420187    -1.109161
Cl    -3.501929    -2.461803     1.518426
 C    -2.016711    -2.857711     0.605023
Cl    -1.680054    -4.588642     0.747739
 N     0.220515    -2.544805     1.508444
 C    -0.861277    -2.016070     1.152330
 H    -0.083462    -3.617629    -3.507095
 H     0.933992    -3.506622    -2.015493
 H    -3.262670     1.350338     4.483961
 C     0.752264    -3.101596    -3.024087
 H     0.445772    -0.065212     2.171298
 H     0.940559    -1.884670     1.826806
 O    -1.213852    -0.720945     1.118653
 C    -3.627327     0.749953     3.642036
 H     1.672487    -3.262984    -3.603457
 C    -0.136117     0.207367     1.285867
 H    -4.716902     0.810358     3.551989
 H    -3.342126    -0.296908     3.823004
 H     0.901357     0.886731    -3.008513
 O     0.717452     0.139577     0.214120
 O    -0.498142    -1.077941    -3.437731
 C     0.460171    -1.633456    -2.955982
 C     1.235807     0.414221    -2.074176
 O    -1.705890     1.502494     2.560877
 C    -2.984395     1.173294     2.353057
 C     0.211187     0.683170    -0.993888
 H    -0.738735     0.192402    -1.260175
 O    -3.551098     1.204441     1.289052
 C    -0.737438     1.598803     1.519761
 O     1.419176    -0.982225    -2.276322
 H     0.080779     2.185423     1.953146
 H     2.210112     0.813183    -1.767420
 C    -1.174185     2.291139     0.241025
 C    -0.057451     2.165568    -0.792415
 H    -0.364766     2.660659    -1.724620
 O     1.140149     2.736401    -0.292740
 O    -1.418735     3.645886     0.589961
 O     0.687854     4.763527    -1.150407
 C     1.398754     4.034488    -0.500549
 H     2.617229     4.129040     1.241978
 C     2.681374     4.400348     0.179188
 C    -2.123725     4.383421    -0.287569
 H    -2.922052     6.364595    -0.386856
 O    -2.656761     3.928538    -1.264995
 C    -2.106498     5.829728     0.111071
 H    -2.166877     5.941128     1.200485
 H     2.889695     5.467527     0.052631
 H     3.480507     3.772156    -0.242113
 H    -1.141793     6.237540    -0.224544
 F     2.210672    -0.818956     2.808730
 F     3.959418     0.435116     3.598406
 B     3.064378     0.294443     2.564986
 F     2.275712     1.443214     2.418200
 F     3.748087     0.054113     1.347048
 H    -2.079583     1.845583    -0.177195
 H     4.254806    -0.615906    -2.245978
 H     4.770965     1.706422    -3.294283
 C     5.035082    -0.403025    -1.500019
 C     5.541250     1.851005    -2.521242
 C     5.160338     1.097475    -1.258290
 O     3.952691     1.654581    -0.795604
 H     6.502569     1.498278    -2.922349
 H     5.955456     1.258149    -0.501064
 H     3.704283     1.195599     0.029957
 H     4.755265    -0.911834    -0.569951
 H     5.985034    -0.828211    -1.858442
 H     5.621429     2.929483    -2.321916
 H     2.719328    -2.336338    -0.172978
 C     2.986386    -3.394871     0.010077
 O     1.831994    -4.207919    -0.093566
 H     3.511329    -3.706415    -2.073705
 H     2.936748    -3.168571     2.179203
 C     3.627024    -3.493792     1.390805
 C     3.944785    -3.852945    -1.075585
 H     4.510657    -2.843673     1.459532
 H     4.892606    -3.300484    -1.029036
 H     1.174943    -3.861189     0.538038
 H     4.158348    -4.925901    -0.950724
 H     3.928055    -4.533607     1.594417
 C    -4.909563     0.203188    -1.977224
 C    -3.612213     0.800874    -2.515292
 H    -2.832472     0.032724    -2.618358
 H    -3.243152     1.606756    -1.866212
 H    -3.772995     1.249993    -3.507149
 C    -5.461582    -0.864998    -2.906982
 H    -6.388748    -1.287778    -2.493796
 H    -4.733811    -1.683791    -3.007199
 H    -5.672116    -0.459316    -3.907148
 O    -4.757821    -0.405253    -0.721244
 H    -5.657965     1.025040    -1.916696
 H    -4.356336     0.215945    -0.098619
   67
TS1-1
Cl    -3.880697    -1.082878     2.474069
 C    -3.528283    -1.240706     0.705991
Cl    -4.681131    -2.420419    -0.006015
 N    -1.795454    -2.802261     0.068808
 C    -2.008484    -1.614123     0.537751
 H    -4.744958     1.164034    -3.972470
 H    -3.855226    -0.111719    -3.107541
 H     1.417036    -2.999182     2.931756
 C    -3.753573     0.754058    -3.772545
 H    -0.787903    -2.986340     0.058132
 O    -1.231065    -0.683416     0.929393
 C     0.559666    -2.389842     3.230472
 H    -3.275035     0.418036    -4.696481
 C     0.835239    -0.417998    -0.472286
 H     0.342099    -2.496272     4.295180
 H    -0.305936    -2.728147     2.648343
 H    -1.082895     3.240241    -2.182950
 O     0.058874     0.224065    -1.320250
 O    -3.331274     2.754696    -2.472909
 C    -2.913479     1.783460    -3.068144
 C    -0.684520     2.236146    -2.348418
 O     1.505323    -0.850045     1.737752
 C     0.782693    -0.943064     2.896881
 C    -0.473630     1.540186    -1.015950
 H    -1.429200     1.355594    -0.518382
 O     0.436385     0.008595     3.559562
 C     1.413624     0.215078     0.802165
 O    -1.592346     1.472563    -3.158753
 H     2.444518     0.502106     0.583690
 H     0.247458     2.285540    -2.912809
 C     0.673003     1.490102     1.195390
 C     0.409365     2.316618    -0.063090
 H    -0.070195     3.258665     0.208771
 O     1.668152     2.589810    -0.731571
 O     1.548220     2.212791     2.074199
 O     1.761644     4.705890     0.087534
 C     2.267716     3.785710    -0.517423
 H     3.620011     3.372411    -2.143184
 C     3.644114     3.794438    -1.134090
 C     0.953268     3.086222     2.927054
 H     2.239746     2.788570     4.596155
 O    -0.218730     3.384881     2.871790
 C     1.950285     3.607124     3.927609
 H     2.851687     3.962587     3.418525
 H     4.306751     3.162792    -0.531095
 H     4.032124     4.814011    -1.153335
 H     1.499385     4.415089     4.505653
 F     3.375227    -4.073721     1.231833
 F     3.499319    -4.565762    -1.027157
 B     3.063501    -3.666612    -0.054920
 F     3.746369    -2.384947    -0.313538
 F     1.682878    -3.413881    -0.198526
 H    -0.274068     1.275503     1.685230
 H     0.683310    -1.486561    -0.431492
 H     4.261482    -1.553606    -3.088011
 H     2.066859    -2.956673    -2.749681
 C     3.642852    -0.732052    -3.465769
 C     1.515918    -2.098008    -3.143837
 C     2.244753    -0.790509    -2.859320
 O     2.392094    -0.540943    -1.425986
 H     1.413703    -2.216393    -4.229438
 H     1.647724     0.056564    -3.205689
 H     4.132226     0.217455    -3.223661
 H     3.576471    -0.824648    -4.556135
 H     0.512405    -2.102269    -2.710262
 H     2.907710    -1.297257    -0.997721

   67
TS1-2
Cl     4.907682    -1.736786    -0.890065
Cl     3.565482     0.819260    -1.182417
 C     3.457396    -0.943017    -1.550781
Cl     3.440877    -1.148506    -3.330709
 N     2.205352    -2.477787    -0.165116
 C     2.097507    -1.491068    -0.994211
 H     4.895119    -2.671008     2.694413
 H     3.510789    -2.965184     1.580144
 H    -2.112233     0.196626    -4.217527
 C     3.805176    -2.634905     2.595780
 H     1.262210    -2.751408     0.115371
 O     1.103008    -0.857621    -1.437271
 C    -3.013254     0.313963    -3.605566
 H     3.308199    -3.269473     3.339119
 C    -0.744879    -0.640546     0.102053
 H    -3.483026    -0.669968    -3.463719
 H    -3.741713     0.981696    -4.078452
 H     2.055130     0.908013     3.170711
 O     0.117404    -0.770782     1.057173
 O     3.968126    -0.237286     2.401861
 C     3.330693    -1.222300     2.671023
 C     1.392828     0.088862     2.856477
 O    -1.421137     0.454612    -1.890471
 C    -2.681162     0.815129    -2.236434
 C     1.039164     0.279718     1.398547
 H     1.937291     0.105337     0.793562
 O    -3.416845     1.430780    -1.510874
 C    -1.058336     0.678622    -0.557182
 O     2.023365    -1.163191     3.037360
 H    -1.923166     1.105600    -0.030556
 H     0.489480     0.080900     3.477224
 C     0.076427     1.667827    -0.412613
 C     0.518278     1.649758     1.051261
 H     1.303462     2.400559     1.216866
 O    -0.611643     1.911420     1.889545
 O    -0.461552     2.933412    -0.763707
 O    -0.239585     4.131163     1.905100
 C    -0.943270     3.186731     2.152792
 H    -2.445288     2.436727     3.500193
 C    -2.312905     3.240713     2.765923
 C     0.419234     3.930673    -0.978062
 H    -1.219395     5.063970    -1.796798
 O     1.611382     3.783134    -0.946772
 C    -0.308923     5.223616    -1.206569
 H    -0.602318     5.608246    -0.218952
 H    -3.047811     3.072679     1.964166
 H    -2.485333     4.222024     3.219686
 H     0.356633     5.945111    -1.692013
 F    -5.120940    -1.742953    -2.105532
 F    -4.586167    -3.434422    -0.647268
 B    -4.336188    -2.134081    -1.043827
 F    -4.579514    -1.262178     0.082455
 F    -2.972004    -1.971155    -1.358121
 H     0.918062     1.391618    -1.060523
 H    -4.484442    -1.617429     2.600647
 H    -3.090781    -3.342168     1.180793
 C    -3.570841    -1.388269     3.166705
 C    -2.235395    -3.065539     1.811810
 C    -2.344670    -1.628103     2.297663
 O    -2.368432    -0.697127     1.215258
 H    -2.198993    -3.748829     2.672681
 H    -1.437113    -1.368906     2.864371
 H    -3.616358    -0.337712     3.486826
 H    -3.541063    -2.027395     4.060870
 H    -1.315361    -3.217999     1.231649
 H    -1.048344    -1.544817    -0.420455
 H    -3.182374    -0.872285     0.665751
   67
TS1-3
Cl     5.575801    -1.151474    -0.335395
Cl     2.904314    -1.940706    -1.127220
 C     3.857307    -0.760182    -0.136711
Cl     3.409302    -0.980116     1.588915
 N     4.449158     1.448980    -0.890435
 C     3.465483     0.704391    -0.527143
 H     2.340647    -3.962775     3.627174
 H     2.173507    -3.682446     1.867383
 H     2.992380     2.112584    -3.038071
 C     1.627535    -3.783907     2.816129
 H     4.072216     2.390065    -1.032080
 O     2.231356     0.954102    -0.378806
 C     2.241166     2.892237    -3.237051
 H     0.926257    -4.621799     2.714383
 C     0.211865     0.005113    -0.912466
 H     1.685184     2.610818    -4.139833
 H     2.752901     3.850964    -3.374691
 H    -1.045433    -0.824569     3.240961
 O     0.200544    -0.673723     0.170491
 O     1.170168    -1.659816     3.875932
 C     0.887121    -2.500072     3.060279
 C    -0.874962    -1.174342     2.212810
 O     0.396778     1.992980    -2.135348
 C     1.332820     2.965883    -2.042055
 C    -0.130742    -0.095312     1.446474
 H     0.841798     0.125170     1.908047
 O     1.400369     3.782915    -1.167554
 C    -0.287187     1.433014    -1.039591
 O    -0.147386    -2.392239     2.212414
 H    -1.338521     1.367977    -1.347618
 H    -1.823843    -1.397138     1.715500
 C    -0.264456     2.132737     0.308977
 C    -0.920329     1.188312     1.319771
 H    -0.967466     1.691460     2.296141
 O    -2.229247     0.861791     0.871606
 O    -1.047869     3.301470     0.171742
 O    -3.145835     2.513439     2.088450
 C    -3.272162     1.601642     1.310632
 H    -4.788751     0.110453     1.130515
 C    -4.549170     1.100649     0.718361
 C    -0.879367     4.243488     1.118939
 H    -1.518007     6.248676     1.487297
 O    -0.106662     4.136470     2.032861
 C    -1.823726     5.386305     0.886000
 H    -1.865109     5.645782    -0.178957
 H    -4.447115     0.939160    -0.361504
 H    -5.357782     1.804188     0.940906
 H    -2.823849     5.055769     1.201805
 F    -5.230603    -2.034707     0.385721
 F    -4.198233    -3.346003    -1.193968
 B    -4.313554    -2.077683    -0.648013
 F    -3.013329    -1.715724    -0.101654
 F    -4.599098    -1.136262    -1.632201
 H     0.755281     2.368829     0.627217
 H    -1.702087    -3.513995    -1.210414
 H    -1.757994    -3.118747    -4.314179
 C    -0.762568    -3.211792    -1.691162
 C    -2.077509    -2.298119    -3.654807
 C    -1.008140    -2.020660    -2.607973
 O    -1.358302    -0.845977    -1.867187
 H    -2.257283    -1.403477    -4.266542
 H    -0.066663    -1.750239    -3.118949
 H    -0.031017    -2.970933    -0.909167
 H    -0.381832    -4.061604    -2.276098
 H    -3.019320    -2.586533    -3.170148
 H     0.822678    -0.395862    -1.716160
 H    -2.045023    -1.090537    -1.191275
   67
TS1-4
Cl    -5.609068    -0.790981    -0.509222
Cl    -3.708417    -0.483651     1.679292
 C    -3.885659    -0.602812    -0.126905
Cl    -3.007885    -2.074329    -0.651244
 N    -4.041713     1.705720    -0.756558
 C    -3.239760     0.698472    -0.760186
 H    -0.995178    -3.762766    -4.726247
 H    -1.609932    -3.378262    -3.095359
 H    -2.869674     4.062549     1.826059
 C    -0.705897    -3.597702    -3.682829
 H    -3.510736     2.504245    -1.113348
 O    -2.035053     0.573844    -1.113820
 C    -3.048191     3.033133     2.166286
 H    -0.232913    -4.489158    -3.254283
 C    -0.423130     0.023016     0.423890
 H    -3.771020     2.579063     1.468263
 H    -3.432343     3.029964     3.191106
 H     2.207931    -0.914588    -3.020806
 O     0.081300    -0.739714    -0.476260
 O     0.258076    -1.502185    -4.386632
 C     0.200461    -2.402366    -3.586337
 C     1.680920    -1.288814    -2.131914
 O    -1.298020     2.258642     0.840357
 C    -1.773789     2.248288     2.098228
 C     0.765737    -0.198007    -1.618140
 H    -0.026119     0.019802    -2.348569
 O    -1.233867     1.665589     3.004133
 C    -0.134789     1.515251     0.553749
 O     0.920421    -2.444412    -2.457896
 H     0.577463     1.610595     1.383457
 H     2.395707    -1.595577    -1.363389
 C     0.473520     2.081805    -0.706997
 C     1.479837     1.089305    -1.282706
 H     1.937039     1.513740    -2.187524
 O     2.476011     0.799484    -0.311055
 O     1.110555     3.293782    -0.334357
 O     3.802300     2.430511    -1.100832
 C     3.598453     1.549170    -0.302098
 H     4.951473     0.141497     0.502490
 C     4.516658     1.108874     0.789656
 C     1.417033     4.146100    -1.332574
 H     1.945723     5.581411     0.185719
 O     1.071814     3.983389    -2.472664
 C     2.264451     5.271839    -0.816978
 H     3.292960     4.888345    -0.749059
 H     3.958747     0.911597     1.712132
 H     5.300407     1.858636     0.938368
 H     2.235326     6.112602    -1.518013
 F     4.321611    -1.897003    -0.092867
 F     4.024178    -3.732683     1.249717
 B     3.678766    -2.419725     1.034948
 F     2.256211    -2.340734     0.790080
 F     3.939422    -1.626512     2.153187
 H    -0.317908     2.262724    -1.445202
 H     0.515955    -3.235387     2.241878
 H     2.134528    -1.851876     3.805404
 C    -0.306425    -2.597991     2.593790
 C     1.238660    -1.310860     4.140306
 C     0.217371    -1.231451     3.016380
 O     0.814277    -0.535289     1.917617
 H     0.813304    -1.823833     5.015408
 H    -0.617378    -0.587437     3.328769
 H    -1.046333    -2.518785     1.785190
 H    -0.797021    -3.091425     3.445199
 H     1.546416    -0.300505     4.442788
 H    -1.243694    -0.397820     0.998788
 H     1.458657    -1.146686     1.474423
   79
TS1-2*(A)
Cl     4.569831    -2.139213     0.557132
Cl     3.451644    -0.342251    -1.427201
 C     3.138125    -1.823836    -0.450090
Cl     2.879849    -3.199258    -1.560115
 N     1.905934    -1.790126     1.629798
 C     1.817585    -1.620111     0.355673
 H     4.928290    -0.443375     3.793438
 H     3.379038    -1.165996     3.234804
 H    -2.308389    -1.962093    -3.035116
 C     3.845952    -0.291671     3.726997
 H     0.975289    -1.661682     2.030204
 O     0.832432    -1.305872    -0.380854
 C    -3.148429    -1.299898    -2.786704
 H     3.394021    -0.152590     4.716192
 C    -0.723727     0.228947     0.668117
 H    -3.742368    -1.796954    -2.004002
 H    -3.791779    -1.085006    -3.646711
 H     2.591071     2.960379     1.764781
 O     0.245329     0.638689     1.413802
 O     4.241564     1.262760     1.925945
 C     3.544899     0.853154     2.817933
 C     1.809796     2.265714     2.104431
 O    -1.505160    -0.282493    -1.488220
 C    -2.634588    -0.027181    -2.199605
 C     1.295303     1.485993     0.915364
 H     2.088816     0.813909     0.564277
 O    -3.113628     1.071231    -2.298633
 C    -0.990962     0.761760    -0.715945
 O     2.316888     1.373417     3.076859
 H     0.995607     2.821951     2.582937
 C     0.239229     1.409436    -1.318571
 C     0.856518     2.321457    -0.257532
 H     1.717961     2.858845    -0.678099
 O    -0.134667     3.242687     0.205302
 O    -0.212295     2.160744    -2.430906
 O     0.439225     4.800078    -1.315351
 C    -0.317977     4.387870    -0.476282
 H    -1.621110     6.083931    -0.362714
 C    -1.604703     5.034306    -0.051644
 C     0.725803     2.590249    -3.297864
 H    -0.891152     3.081720    -4.628136
 O     1.893732     2.324550    -3.198021
 C     0.096757     3.463674    -4.343641
 H    -0.035671     4.459809    -3.896683
 H    -1.755994     4.938147     1.030257
 H    -2.426642     4.495086    -0.546598
 H     0.758996     3.542418    -5.212165
 F    -4.539762    -2.504876     0.225838
 F    -4.763539    -1.399174     2.236656
 B    -4.001283    -1.587492     1.095941
 F    -3.914852    -0.307694     0.416594
 F    -2.687371    -1.934810     1.454035
 H     0.968247     0.647043    -1.620137
 H    -4.412669     1.048398     3.102192
 H    -2.558667    -0.700137     3.481487
 C    -3.687752     1.851051     3.304382
 C    -1.882918     0.133577     3.709269
 C    -2.286955     1.382074     2.937495
 O    -2.237728     1.207003     1.520580
 H    -1.930289     0.340446     4.788432
 H    -1.560727     2.186790     3.138984
 H    -3.970015     2.737304     2.718602
 H    -3.743764     2.103953     4.372867
 H    -0.854251    -0.165628     3.472268
 H    -1.195703    -0.712123     0.955851
 H    -3.000711     0.656014     1.193734
 H    -2.022293    -2.973805    -0.609923
 C    -1.334850    -3.715999    -1.051418
 O    -0.504919    -3.105524    -2.010936
 H     0.045601    -3.577567     0.628987
 H    -2.751629    -4.309584    -2.584299
 C    -2.169533    -4.762895    -1.769339
 C    -0.535497    -4.337153     0.090955
 H    -2.873813    -5.246097    -1.077313
 H    -1.205141    -4.821700     0.817138
 H     0.004172    -2.411047    -1.549342
 H     0.171157    -5.086183    -0.299435
 H    -1.516581    -5.533217    -2.209631
 H    -1.755446     1.546979    -0.628827
   79
INT1-2*(A)
Cl     4.662035    -2.226404    -0.219202
Cl     2.897290    -0.528098    -1.787712
 C     3.005670    -2.047324    -0.841207
Cl     2.636488    -3.432748    -1.916676
 N     2.327491    -1.946534     1.478897
 C     1.904788    -1.981830     0.258185
 H     5.809552    -0.798973     2.923708
 H     4.175293    -1.525530     2.746325
 H    -2.861599    -0.692125    -2.816082
 C     4.744180    -0.663697     3.138485
 H     1.510009    -1.880104     2.089166
 O     0.731441    -1.917019    -0.209282
 C    -3.645841    -0.101745    -2.322993
 H     4.559173    -0.562941     4.214620
 C    -0.636242     0.314550     1.161814
 H    -4.214487    -0.781918    -1.675909
 H    -4.319097     0.378704    -3.039747
 H     3.129392     2.638062     1.684998
 O     0.288083     0.996851     1.946903
 O     4.660443     0.943507     1.345747
 C     4.215026     0.507747     2.375450
 C     2.413646     2.001310     2.221729
 O    -1.995510     0.345872    -0.751941
 C    -2.994033     0.931911    -1.462231
 C     1.462312     1.354861     1.233340
 H     1.950431     0.454954     0.824865
 O    -3.260751     2.099721    -1.385461
 C    -1.143481     1.164326     0.006233
 O     3.110755     1.021032     2.971395
 H     1.842347     2.601578     2.939441
 C     0.077571     1.559415    -0.816264
 C     1.114951     2.255181     0.061330
 H     2.012023     2.481582    -0.531081
 O     0.544059     3.463008     0.578760
 O    -0.374901     2.415335    -1.846784
 O     1.340314     4.694675    -1.131508
 C     0.653113     4.584394    -0.149152
 H     0.063677     6.636033     0.022981
 C    -0.226267     5.659782     0.425215
 C     0.416720     2.548670    -2.931459
 H    -1.255558     3.524536    -3.867973
 O     1.440985     1.942008    -3.087532
 C    -0.160149     3.577613    -3.859455
 H     0.135969     4.563676    -3.472807
 H    -0.185817     5.657988     1.521366
 H    -1.263392     5.439403     0.131010
 H     0.253993     3.446266    -4.864663
 F    -5.774566     0.140122     0.274809
 F    -5.515433    -0.771420     2.366256
 B    -4.931793    -0.430418     1.173554
 F    -3.897822     0.640335     1.520391
 F    -4.186606    -1.463622     0.642570
 H     0.527973     0.651723    -1.245524
 H    -3.552289    -1.073524     3.686595
 H    -2.604101    -2.627662     1.842790
 C    -2.526580    -0.963821     4.064493
 C    -1.590921    -2.458164     2.225728
 C    -1.510620    -1.135562     2.956806
 O    -1.715613    -0.011150     2.032449
 H    -1.331769    -3.264263     2.926979
 H    -0.496099    -0.954842     3.340553
 H    -2.426508     0.021383     4.539748
 H    -2.358977    -1.736194     4.827244
 H    -0.881825    -2.497720     1.386963
 H    -0.214831    -0.621662     0.748794
 H    -2.756430     0.252504     1.742804
 H    -2.336133    -2.728591    -0.879257
 C    -1.795618    -3.258824    -1.690259
 O    -0.918088    -2.377642    -2.342068
 H    -0.295268    -4.107301    -0.367922
 H    -3.371045    -2.883595    -3.143278
 C    -2.819700    -3.729493    -2.711440
 C    -1.058585    -4.450040    -1.078170
 H    -3.549398    -4.415140    -2.255958
 H    -1.755222    -5.123066    -0.554075
 H    -0.212102    -2.151194    -1.703695
 H    -0.545906    -5.020972    -1.867892
 H    -2.309845    -4.254265    -3.534339
 H    -1.673950     2.060395     0.361513
   79
TS1-2*(B)
Cl    -2.176079    -2.706090    -1.340165
Cl    -3.082319    -0.772586    -3.340005
 C    -2.980693    -1.115619    -1.584817
Cl    -4.617938    -1.208695    -0.910598
 N    -2.638532     0.736496    -0.057282
 C    -2.067944    -0.015589    -0.948900
 H    -4.703486    -0.029891     3.919461
 H    -4.146122     0.980657     2.577567
 H     2.392002     0.513789    -4.239806
 C    -3.820453     0.462612     3.496003
 H    -1.955268     1.408738     0.290502
 O    -0.893476    -0.035533    -1.385945
 C     3.251820     0.829421    -3.638790
 H    -3.409828     1.201233     4.193977
 C     0.816523     0.632686     0.095292
 H     3.216237     1.920072    -3.503768
 H     4.200972     0.569629    -4.120083
 H    -0.727869    -2.008105     3.294938
 O     0.026705     0.342954     1.074990
 O    -3.024384    -1.701627     2.782787
 C    -2.802963    -0.576306     3.146901
 C    -0.493512    -0.986459     2.962474
 O     1.920489    -0.011626    -1.901660
 C     3.202683     0.240310    -2.265715
 C    -0.250096    -1.013858     1.468398
 H    -1.179450    -1.292755     0.954143
 O     4.145988     0.030290    -1.550034
 C     1.719407    -0.374527    -0.565732
 O    -1.540330    -0.100637     3.302429
 H     0.400135    -0.622191     3.481702
 C     1.191139    -1.783665    -0.412908
 C     0.833487    -1.982707     1.059582
 H     0.491999    -3.013433     1.229899
 O     1.992588    -1.703921     1.849742
 O     2.252703    -2.645132    -0.791883
 O     2.659826    -3.853457     1.849219
 C     2.878000    -2.691434     2.073418
 H     4.773907    -2.906635     3.046413
 C     4.158661    -2.116355     2.604198
 C     1.934214    -3.934681    -1.024648
 H     3.900510    -4.159286    -1.873825
 O     0.810553    -4.358533    -0.984397
 C     3.176562    -4.735589    -1.285159
 H     3.627989    -4.958972    -0.307501
 H     3.960534    -1.316189     3.327625
 H     4.696761    -1.663020     1.757709
 H     2.916439    -5.674317    -1.785370
 F     4.143604     3.631471    -2.181510
 F     2.891119     4.903315    -0.737067
 B     3.281530     3.630471    -1.106891
 F     3.922976     3.004022     0.024509
 F     2.152152     2.834294    -1.389478
 H     0.307041    -1.937911    -1.042409
 H     3.665317     3.330532     2.556395
 H     1.627107     4.155873     1.108376
 C     2.966465     2.709575     3.134206
 C     1.003156     3.519754     1.750460
 C     1.778921     2.316682     2.266694
 O     2.246645     1.482761     1.206325
 H     0.642540     4.122242     2.596709
 H     1.098115     1.674098     2.846368
 H     3.503358     1.814944     3.480245
 H     2.631970     3.280365     4.012356
 H     0.122648     3.207791     1.172532
 H     0.655958     1.579163    -0.414859
 H     2.879350     2.011247     0.647201
 H    -6.246399     3.176466     0.363593
 C    -5.314890     2.732534    -0.037217
 O    -5.066657     1.593019     0.737962
 H    -6.363604     1.630250    -1.585620
 H    -4.020147     4.004603     1.158387
 C    -4.205008     3.777897     0.097983
 C    -5.554949     2.370133    -1.504421
 H    -4.465163     4.715788    -0.416866
 H    -5.822702     3.254567    -2.103326
 H    -4.234573     1.165265     0.389309
 H    -4.650795     1.918260    -1.938948
 H    -3.268229     3.402262    -0.339348
 H     2.685493    -0.332917    -0.043365
   79
INT1-2*(B)
Cl    -2.240517    -2.308872    -1.575433
Cl    -3.485481    -0.275917    -3.267991
 C    -3.193843    -0.788914    -1.573732
Cl    -4.759761    -1.076604    -0.787731
 N    -2.745316     0.735331     0.254277
 C    -2.296964     0.290656    -0.886904
 H    -5.175416    -0.935542     2.779978
 H    -4.189521     0.534266     2.620183
 H     3.812727     0.464498    -3.536962
 C    -4.243531    -0.455063     3.092309
 H    -2.054022     1.378546     0.642595
 O    -1.238927     0.529066    -1.503897
 C     4.364750     0.879139    -2.681852
 H    -4.222842    -0.317479     4.182196
 C     0.947712     0.684057     0.451720
 H     4.108462     1.941501    -2.592803
 H     5.442911     0.762414    -2.823895
 H    -0.959225    -2.594347     2.798694
 O     0.409623     0.168552     1.627702
 O    -3.126338    -2.295300     1.996113
 C    -3.080855    -1.294135     2.661756
 C    -0.749935    -1.515884     2.810933
 O     2.616625     0.371755    -1.218361
 C     3.943712     0.172930    -1.428840
 C    -0.218931    -1.094655     1.456113
 H    -1.067530    -1.010412     0.760466
 O     4.639565    -0.483259    -0.704398
 C     2.050531    -0.221568    -0.075019
 O    -1.920491    -0.802640     3.162610
 H    -0.001860    -1.288142     3.579511
 C     1.376181    -1.548235    -0.403495
 C     0.749226    -2.111704     0.871936
 H     0.228706    -3.053879     0.652599
 O     1.802606    -2.333991     1.816681
 O     2.379133    -2.411940    -0.903539
 O     2.099285    -4.469404     1.163988
 C     2.467829    -3.499058     1.774625
 H     4.155141    -4.386018     2.753897
 C     3.742184    -3.390307     2.562036
 C     1.971146    -3.487522    -1.610590
 H     4.043611    -3.767659    -2.125654
 O     0.825137    -3.697987    -1.899013
 C     3.145963    -4.366138    -1.928886
 H     3.332713    -4.985302    -1.039315
 H     3.581298    -2.843111     3.499041
 H     4.452869    -2.807212     1.956371
 H     2.906245    -5.017232    -2.776232
 F     5.548248     2.782506    -0.477992
 F     4.594095     4.413334     0.825282
 B     4.405687     3.318291     0.029190
 F     3.791854     2.250491     0.923397
 F     3.438424     3.537167    -0.938926
 H     0.585392    -1.397488    -1.156065
 H     2.127107     4.580781     1.057753
 H     1.099876     3.793640    -1.198814
 C     1.226375     4.209175     1.562984
 C     0.198400     3.487290    -0.654353
 C     0.556453     3.111103     0.766894
 O     1.473653     1.961624     0.776761
 H    -0.508894     4.328329    -0.626373
 H    -0.322317     2.737350     1.312462
 H     1.503044     3.857623     2.566106
 H     0.522852     5.045336     1.672124
 H    -0.290652     2.654757    -1.181075
 H     0.170426     0.813560    -0.325187
 H     2.560323     2.118706     0.807868
 H    -6.064444     3.558369     0.603650
 C    -5.204853     2.990631     0.198122
 O    -5.098750     1.842022     0.988642
 H    -6.398722     2.002954    -1.319187
 H    -3.735751     4.086311     1.363398
 C    -3.967259     3.887393     0.306388
 C    -5.511775     2.649332    -1.261334
 H    -4.117233     4.850842    -0.205577
 H    -5.693537     3.554427    -1.862095
 H    -4.316826     1.317330     0.663103
 H    -4.675448     2.098731    -1.716248
 H    -3.095942     3.393807    -0.148719
 H     2.825500    -0.375964     0.688914
   91
TTS1-2**
Cl     2.285353     2.681712    -1.375828
Cl     2.486327     0.611136    -3.407690
 C     2.856585     1.002385    -1.711568
Cl     4.610743     0.921173    -1.458982
 N     2.641592    -0.250172     0.351600
 C     2.046458     0.075963    -0.748173
 H     4.246839     1.927099     4.312652
 H     3.999744     0.603142     3.159518
 H    -1.823597    -2.072057    -3.500594
 C     3.495726     1.234321     3.915016
 H     1.991831    -0.775306     0.936076
 O     0.872548    -0.164961    -1.144606
 C    -2.867798    -1.942334    -3.193598
 H     3.093857     0.593103     4.707541
 C    -0.829817    -0.393234     0.435903
 H    -3.232344    -2.872027    -2.733943
 H    -3.525765    -1.696536    -4.036952
 H     0.209040     3.159374     2.825278
 O    -0.110087     0.221687     1.301828
 O     2.554159     3.034774     2.615839
 C     2.413938     2.018302     3.245058
 C     0.109834     2.065690     2.774883
 O    -1.764702    -0.485884    -1.715514
 C    -2.993896    -0.893411    -2.136708
 C     0.020895     1.660404     1.318918
 H     0.975535     1.872844     0.819225
 O    -4.013660    -0.448659    -1.680446
 C    -1.732099     0.285347    -0.553685
 O     1.199081     1.437231     3.420301
 H    -0.793395     1.748875     3.307560
 C    -1.307289     1.719849    -0.792679
 C    -1.087504     2.367274     0.574717
 H    -0.829476     3.429065     0.454198
 O    -2.286791     2.225832     1.334771
 O    -2.379135     2.341552    -1.476740
 O    -3.097377     4.214816     0.662743
 C    -3.259613     3.146016     1.190903
 H    -4.370636     2.034362     2.662739
 C    -4.546343     2.615192     1.749529
 C    -2.122046     3.533474    -2.054842
 H    -4.007421     3.324756    -3.070271
 O    -1.035393     4.046155    -2.057559
 C    -3.382211     4.110331    -2.629064
 H    -3.938218     4.565339    -1.796337
 H    -4.968871     1.924706     1.003246
 H    -5.250907     3.434443     1.925955
 H    -3.136911     4.883612    -3.364501
 F    -4.247190    -3.926742    -0.818684
 F    -2.959464    -4.705795     0.914425
 B    -3.395324    -3.598783     0.210262
 F    -4.051148    -2.701487     1.124597
 F    -2.281490    -2.879716    -0.288353
 H    -0.384180     1.763282    -1.383118
 H    -3.745685    -2.285636     3.629179
 H    -1.700686    -3.465396     2.452582
 C    -3.051442    -1.519727     4.002545
 C    -1.085745    -2.670338     2.895217
 C    -1.873799    -1.375657     3.046497
 O    -2.345185    -0.883397     1.795495
 H    -0.728627    -3.009760     3.878416
 H    -1.196682    -0.591275     3.420979
 H    -3.598049    -0.569534     4.086538
 H    -2.706276    -1.815270     5.003797
 H    -0.201478    -2.529294     2.258449
 H    -0.661271    -1.460360     0.316775
 H    -2.979346    -1.548150     1.423675
 H     6.206610    -1.909976     2.297775
 C     5.325874    -1.801716     1.636939
 O     5.027788    -0.431727     1.625855
 H     6.523733    -1.691699    -0.169127
 H     3.889539    -2.247206     3.210344
 C     4.193112    -2.643085     2.230117
 C     5.710427    -2.303965     0.245132
 H     4.498388    -3.692529     2.361632
 H     6.037240    -3.355000     0.269021
 H     4.231107    -0.288449     1.047798
 H     4.851736    -2.227168    -0.437339
 H     3.313990    -2.634617     1.569194
 H     0.944983    -4.063296    -3.143218
 C     1.228336    -3.181352    -2.539898
 O     0.466703    -2.121989    -3.060877
 H    -0.186931    -3.603234    -0.940586
 H     2.953395    -2.711957    -3.776317
 C     2.728347    -2.947773    -2.726817
 C     0.894973    -3.486365    -1.080755
 H     3.312271    -3.832770    -2.429981
 H     1.395641    -4.406764    -0.743890
 H     0.539443    -1.359461    -2.455955
 H     1.244402    -2.666505    -0.435342
 H     3.072956    -2.100875    -2.115590
 H    -2.740629     0.311546    -0.115202
   91
INT1-2**
Cl    -2.188548    -2.945413    -0.805665
Cl    -3.770651    -1.291323    -2.629832
 C    -3.227884    -1.491120    -0.931670
Cl    -4.648137    -1.708910     0.111983
 N    -2.756056     0.481803     0.398958
 C    -2.336562    -0.258562    -0.580776
 H    -3.776643     0.345833     4.959994
 H    -3.657590     1.056219     3.344943
 H     1.195372     0.899810    -4.228619
 C    -3.067503     0.748317     4.226666
 H    -2.059179     1.210820     0.553331
 O    -1.305505    -0.162910    -1.287354
 C     2.278992     0.922909    -4.045790
 H    -2.538118     1.618046     4.632019
 C     1.150047     0.796048     0.328321
 H     2.573933     1.968542    -3.870031
 H     2.861722     0.532751    -4.887565
 H    -0.049042    -1.755865     3.613171
 O     0.091240     0.410615     1.068795
 O    -2.383865    -1.497812     3.678932
 C    -2.116636    -0.334209     3.823462
 C     0.103866    -0.766269     3.158876
 O     1.585653     0.246200    -1.924382
 C     2.617838     0.166008    -2.799134
 C     0.031511    -0.894675     1.645646
 H    -0.956692    -1.286350     1.367196
 O     3.642016    -0.415076    -2.562380
 C     1.800067    -0.223311    -0.618012
 O    -0.862693     0.152837     3.635374
 H     1.079247    -0.369020     3.461662
 C     1.218108    -1.610760    -0.404923
 C     1.079791    -1.844562     1.094242
 H     0.790297    -2.883960     1.297255
 O     2.344507    -1.558419     1.715799
 O     2.143087    -2.510826    -0.989351
 O     3.067199    -3.682376     1.527551
 C     3.275101    -2.526885     1.787733
 H     4.450531    -1.438213     3.210218
 C     4.580927    -1.935118     2.238965
 C     1.768143    -3.793598    -1.137752
 H     3.491943    -4.023484    -2.401655
 O     0.678702    -4.211134    -0.846965
 C     2.916977    -4.601574    -1.668112
 H     3.575711    -4.826542    -0.816718
 H     4.897991    -1.163650     1.522816
 H     5.340679    -2.719045     2.316541
 H     2.547795    -5.538865    -2.097582
 F     5.627016     2.232543    -1.218802
 F     4.682668     3.537341     0.413236
 B     4.560447     2.436592    -0.413840
 F     4.451321     1.256205     0.525460
 F     3.339078     2.448665    -1.077562
 H     0.228429    -1.676094    -0.880684
 H     3.908960     2.811312     2.653244
 H     2.437418     3.964057     0.881182
 C     3.004083     2.462320     3.168661
 C     1.556751     3.628304     1.441375
 C     1.849722     2.347362     2.196796
 O     2.198069     1.249719     1.288411
 H     1.281606     4.404014     2.169580
 H     0.944477     1.982662     2.701222
 H     3.210738     1.496303     3.649324
 H     2.748170     3.189083     3.951187
 H     0.711262     3.515248     0.750487
 H     0.857311     1.671467    -0.256044
 H     3.197294     1.250268     0.931100
 H    -6.367120     2.675316     1.466472
 C    -5.524025     2.247760     0.890103
 O    -4.988022     1.230572     1.688877
 H    -6.812499     0.900649    -0.220835
 H    -4.109909     3.745487     1.584666
 C    -4.518925     3.374172     0.633186
 C    -6.081270     1.695564    -0.423568
 H    -4.984153     4.219333     0.102132
 H    -6.568402     2.481752    -1.021250
 H    -4.225085     0.819945     1.188652
 H    -5.275175     1.253477    -1.026621
 H    -3.682589     3.009488     0.019970
 H    -1.159088     2.957004    -4.233097
 C    -1.377603     2.348872    -3.335101
 O    -0.953575     1.049714    -3.648284
 H     0.481339     2.891312    -2.331574
 H    -3.430328     1.948203    -3.914274
 C    -2.883544     2.404067    -3.077274
 C    -0.602174     2.944786    -2.158003
 H    -3.236097     3.438849    -2.945751
 H    -0.880664     3.995393    -1.983267
 H    -1.071051     0.500189    -2.840853
 H    -0.833672     2.367819    -1.251414
 H    -3.137160     1.842270    -2.167026
 H     2.882869    -0.278092    -0.441956
   76
TS1-2'(A)
Cl    -0.655801     4.813906    -1.360439
Cl    -1.769894     2.663111     0.234357
 C    -0.985402     3.072761    -1.329301
Cl    -2.148320     2.688137    -2.659286
 N     1.352963     2.792899    -1.850314
 C     0.272810     2.162290    -1.541838
 H     2.409511     4.668475    -1.081423
 H     3.927886     5.129436    -0.242464
 H     0.351450    -3.883523    -2.510160
 C     2.833495     5.162917    -0.186916
 H     2.086521     2.100284    -2.009879
 O     0.034645     0.930918    -1.368416
 C    -0.500812    -3.745505    -1.826999
 H     2.462515     6.191482    -0.127835
 C     1.867599    -0.226818    -0.303439
 H    -0.960526    -4.715167    -1.611232
 H    -1.221710    -3.069775    -2.299125
 H     2.086871     2.776796     2.946107
 O     2.232367     0.889892     0.219691
 O     1.304001     4.575018     1.582531
 C     2.314838     4.364703     0.963101
 C     2.565185     2.310596     2.073103
 O     0.180957    -1.806680    -0.706078
 C     0.035852    -3.155252    -0.563854
 C     1.537657     1.487899     1.329011
 H     0.796067     2.164251     0.885170
 O     0.360639    -3.744644     0.428908
 C     0.852996    -1.139669     0.322407
 O     3.107048     3.290935     1.209453
 H     1.401250    -1.879165     0.924430
 H     3.401357     1.680146     2.395931
 C    -0.068639    -0.401887     1.274050
 C     0.788420     0.488134     2.171269
 H     0.150013     1.019372     2.891697
 O     1.727431    -0.337137     2.857703
 O    -0.720462    -1.384631     2.046969
 O     0.380576    -0.548335     4.651465
 C     1.335062    -0.908671     4.016445
 H     3.282151    -1.827973     4.087545
 C     2.242071    -2.056504     4.349357
 C    -1.965937    -1.105860     2.479585
 H    -3.529198    -2.056841     3.573504
 O    -2.521323    -0.060359     2.264292
 C    -2.507813    -2.271466     3.246339
 H    -2.490501    -3.152935     2.592827
 H     1.927510    -2.909948     3.729097
 H     2.146031    -2.322439     5.407155
 H    -1.858441    -2.462514     4.111677
 F     2.483333    -3.634991    -3.600157
 F     4.555738    -2.940697    -2.874744
 B     3.179980    -2.817148    -2.741215
 F     2.843940    -3.190347    -1.381075
 F     2.805211    -1.474715    -2.891482
 H    -0.788878     0.218270     0.730021
 H     5.679756    -2.607048    -0.685165
 H     4.827018    -0.545976    -1.991442
 C     5.782688    -1.985898     0.216755
 C     5.001315     0.036020    -1.077690
 C     4.792878    -0.830058     0.158244
 O     3.471119    -1.363198     0.245655
 H     6.034883     0.411713    -1.093534
 H     4.899794    -0.205143     1.060767
 H     5.599014    -2.612358     1.101213
 H     6.814881    -1.609739     0.261806
 H     4.331996     0.905877    -1.071172
 H     2.149010    -0.404016    -1.343178
 H     3.354290    -2.127856    -0.380024
Cl    -5.412980    -1.355710    -1.922947
 N    -2.452648    -0.390266    -1.306409
 H    -2.890476     0.484657    -1.564647
 C    -4.627233    -0.944893    -0.359753
Cl    -5.310649    -1.948494     0.924398
 C    -3.090820    -1.266358    -0.533531
 H    -1.432899    -0.394178    -1.400040
 O    -2.642132    -2.273837    -0.028904
Cl    -4.909383     0.777137     0.005001
   76
INT1-2'(A)
Cl    -2.885004     4.224427    -1.104401
Cl    -2.728219     1.630662     0.198842
 C    -2.413191     2.529979    -1.316525
Cl    -3.432878     1.827709    -2.635648
 N    -0.195446     3.375626    -1.749332
 C    -0.915244     2.305526    -1.699172
 H    -0.126616     5.538730    -0.933586
 H     1.004525     6.597492    -0.027231
 H     2.357707    -4.789978    -0.548841
 C     0.016269     6.122698    -0.006810
 H     0.757634     3.098390    -1.991791
 O    -0.603704     1.089139    -1.866099
 C     1.873684    -3.862068    -0.867330
 H    -0.784127     6.864441     0.086526
 C     1.929034     0.731035    -0.213921
 H     0.796063    -4.012796    -1.020221
 H     2.314221    -3.501384    -1.803606
 H     0.302490     3.472754     2.909633
 O     2.027193     1.850225     0.606611
 O    -1.089723     4.819415     1.690998
 C    -0.087551     5.114761     1.093421
 C     1.083843     3.369085     2.145304
 O     1.669231    -1.608951    -0.292306
 C     2.034212    -2.822339     0.195556
 C     0.830553     2.126637     1.317488
 H     0.013720     2.343080     0.610706
 O     2.409640    -2.991470     1.323859
 C     1.674210    -0.528335     0.598878
 O     1.106731     4.517929     1.315030
 H     2.455287    -0.664386     1.361034
 H     2.069270     3.298077     2.620358
 C     0.323019    -0.315462     1.272581
 C     0.397882     0.932830     2.153675
 H    -0.580397     1.123039     2.616079
 O     1.382367     0.690191     3.163007
 O     0.038233    -1.456754     2.047891
 O    -0.145346    -0.081817     4.629618
 C     0.998928     0.044386     4.279365
 H     3.036016     0.191336     4.968551
 C     2.200489    -0.519331     4.981485
 C    -1.256210    -1.696866     2.330267
 H    -2.413181    -3.251787     3.218608
 O    -2.159503    -0.994352     1.959738
 C    -1.372543    -2.915405     3.193926
 H    -0.711859    -3.706400     2.819711
 H     2.514795    -1.411041     4.417188
 H     1.942376    -0.805871     6.006245
 H    -1.046658    -2.637036     4.206634
 F     5.019127    -3.311052    -0.952269
 F     6.282852    -1.641592    -1.892496
 B     5.046642    -2.064855    -1.488895
 F     4.637121    -1.108832    -0.362147
 F     4.083332    -1.863656    -2.458769
 H    -0.455853    -0.170291     0.511345
 H     5.256055     0.504062    -2.608285
 H     2.908093    -0.150869    -3.493649
 C     4.849438     1.490830    -2.351183
 C     2.552391     0.857686    -3.251599
 C     3.358238     1.427469    -2.102920
 O     3.168435     0.621929    -0.893972
 H     2.682553     1.505704    -4.130250
 H     2.985864     2.419530    -1.806114
 H     5.379646     1.871626    -1.467869
 H     5.043081     2.171191    -3.191347
 H     1.478728     0.819830    -3.016138
 H     1.126966     0.847011    -0.965449
 H     3.850754    -0.238349    -0.678560
Cl    -4.017355    -3.580138    -2.254296
 N    -2.272008    -1.080356    -1.611339
 H    -3.204591    -0.754627    -1.825680
 C    -3.461982    -2.975599    -0.653527
Cl    -3.177686    -4.351620     0.420336
 C    -2.112813    -2.173452    -0.872996
 H    -1.527847    -0.361108    -1.718397
 O    -1.083708    -2.615599    -0.409734
Cl    -4.721349    -1.916349     0.038803
   76
TS1-2'(B)
Cl     0.958943    -3.464538     0.626912
Cl     0.163668    -3.486329     3.425443
 C     1.093639    -2.579766     2.175083
Cl     2.802149    -2.524575     2.662445
 N     1.050778    -0.184770     2.574539
 C     0.401455    -1.181345     2.061197
 H     2.653765    -2.316422    -1.889316
 H     2.631746    -2.380823    -3.660264
 H    -2.482583     2.073654     3.982452
 C     2.328605    -2.918885    -2.753404
 H     0.469444     0.653988     2.521535
 O    -0.727871    -1.231367     1.517374
 C    -2.735481     2.857395     3.258575
 H     2.790546    -3.910350    -2.709066
 C    -0.928800     0.468591    -0.103207
 H    -1.849589     3.496770     3.123619
 H    -3.569958     3.472007     3.612676
 H    -1.658331    -2.721032    -3.105787
 O    -0.591509    -0.420436    -0.976225
 O     0.215953    -4.022951    -2.351111
 C     0.841486    -3.049757    -2.687112
 C    -1.147876    -1.791613    -2.814263
 O    -2.295710     1.179670     1.689673
 C    -3.071215     2.267669     1.924319
 C    -1.456361    -1.497831    -1.356012
 H    -1.159528    -2.336441    -0.710268
 O    -3.887406     2.682406     1.145274
 C    -2.343097     0.639419     0.396246
 O     0.243984    -1.887046    -3.035617
 H    -2.843383     1.361888    -0.262109
 H    -1.494508    -0.962915    -3.441578
 C    -3.129890    -0.652961     0.296205
 C    -2.921164    -1.202007    -1.115988
 H    -3.515477    -2.115273    -1.260226
 O    -3.338634    -0.192090    -2.040786
 O    -4.489973    -0.301224     0.494556
 O    -5.425982    -1.020930    -2.196383
 C    -4.635979    -0.134036    -2.391013
 H    -4.113636     1.530855    -3.655271
 C    -4.937792     1.197995    -3.012914
 C    -5.349384    -1.304379     0.761724
 H    -6.780184     0.220487     1.272695
 O    -5.013224    -2.450547     0.893328
 C    -6.753861    -0.777233     0.818221
 H    -7.108678    -0.692568    -0.219406
 H    -5.030033     1.927502    -2.193432
 H    -5.880721     1.153291    -3.567644
 H    -7.394965    -1.479681     1.361210
 F     0.101148     4.573955     2.425650
 F     1.090855     4.647765     0.348139
 B     0.295424     3.929922     1.223896
 F    -1.000542     3.755273     0.592183
 F     0.821257     2.645472     1.414426
 H    -2.789912    -1.381053     1.041147
 H     0.248199     4.322757    -2.030349
 H     1.709406     2.508197    -0.890076
 C    -0.032403     3.599517    -2.810132
 C     1.445563     1.856346    -1.732116
 C     0.058698     2.185690    -2.256250
 O    -0.961013     2.042712    -1.256797
 H     2.186095     2.009232    -2.529163
 H    -0.218549     1.457053    -3.034699
 H    -1.052848     3.823822    -3.152215
 H     0.657209     3.722693    -3.657274
 H     1.515987     0.808119    -1.418593
 H    -0.112880     0.909428     0.469224
 H    -0.930003     2.795208    -0.603687
Cl     6.237630    -0.123730     0.110660
 N     3.343929     0.584517     1.386176
 H     3.790820     1.465036     1.596737
 C     4.757312     0.577213    -0.616114
Cl     4.641051     0.079018    -2.314357
 C     3.531512     0.006743     0.209801
 H     2.512723     0.251958     1.974453
 O     2.920184    -0.939069    -0.247480
Cl     4.854506     2.365387    -0.536804
   76
INT1-2'(B)
Cl    -1.134810    -3.204019    -0.956890
Cl    -0.305058    -2.891848    -3.729844
 C    -1.271748    -2.156027    -2.405725
Cl    -2.979230    -2.109416    -2.910180
 N    -1.367392     0.279371    -2.367346
 C    -0.624392    -0.757626    -2.111865
 H    -2.941938    -2.305218     1.709408
 H    -2.686557    -2.329761     3.460340
 H     4.127955     3.161072    -2.564957
 C    -2.607340    -2.935227     2.548250
 H    -0.815026     1.122906    -2.199563
 O     0.548701    -0.833068    -1.692347
 C     4.075372     3.744904    -1.637004
 H    -3.236421    -3.828653     2.617255
 C     1.305687     0.833358     0.654052
 H     3.170229     4.365138    -1.693959
 H     4.959910     4.380070    -1.524195
 H     1.212818    -3.468062     1.869561
 O     1.103756    -0.166830     1.579478
 O    -0.799507    -4.432373     1.989254
 C    -1.185301    -3.336217     2.307402
 C     1.010071    -2.436005     2.185480
 O     2.993919     1.908286    -0.684860
 C     3.960221     2.826511    -0.459028
 C     1.399995    -1.471779     1.092753
 H     0.827665    -1.661870     0.169287
 O     4.607745     2.879228     0.553243
 C     2.781202     0.912566     0.290906
 O    -0.365003    -2.279327     2.484049
 H     3.361102     1.145965     1.194598
 H     1.577580    -2.211449     3.099341
 C     3.210111    -0.438515    -0.264347
 C     2.876458    -1.552637     0.730168
 H     3.124479    -2.528459     0.290544
 O     3.648323    -1.345536     1.922977
 O     4.613566    -0.342120    -0.460197
 O     5.327838    -2.661957     1.201417
 C     4.871159    -1.884955     2.000670
 H     4.923524    -1.330230     4.082415
 C     5.590825    -1.358904     3.212065
 C     5.171613    -1.192802    -1.348506
 H     6.967999    -0.012713    -1.165589
 O     4.542842    -1.959470    -2.023265
 C     6.667518    -1.055781    -1.322418
 H     7.031120    -1.652959    -0.473555
 H     5.902748    -0.325284     3.000940
 H     6.474953    -1.971116     3.417890
 H     7.093117    -1.454832    -2.249271
 F     1.025060     5.094073    -1.827805
 F    -0.736012     4.901904    -0.369163
 B     0.376212     4.308873    -0.916797
 F     1.335936     4.096673     0.225051
 F     0.105145     3.035070    -1.380453
 H     2.686578    -0.645567    -1.209548
 H    -0.653001     4.207841     1.896621
 H    -1.581640     2.415454     0.248922
 C    -0.525197     3.429785     2.660016
 C    -1.510702     1.701879     1.077395
 C    -0.396049     2.060216     2.029585
 O     0.933393     2.046545     1.350705
 H    -2.453728     1.725118     1.639978
 H    -0.278195     1.281304     2.791876
 H     0.351314     3.667329     3.278429
 H    -1.413725     3.431152     3.305656
 H    -1.405240     0.685637     0.680076
 H     0.691866     0.713418    -0.251803
 H     1.124441     2.940718     0.793288
Cl    -6.684003    -0.163207    -0.155739
 N    -3.777681     0.713060    -1.374185
 H    -4.328307     1.534229    -1.579564
 C    -5.226898     0.542573     0.602969
Cl    -5.085662    -0.020818     2.278229
 C    -3.972383     0.061750    -0.239284
 H    -2.852058     0.491582    -1.921282
 O    -3.326496    -0.874831     0.187365
Cl    -5.377956     2.335519     0.612609
   88
TS1-2*'
Cl    -2.236369    -1.417986     1.069283
Cl     0.102715    -3.094108     1.184553
 C    -1.113390    -2.400956     0.079188
Cl    -2.027258    -3.739476    -0.687601
 N    -1.262559    -1.035387    -1.905416
 C    -0.435610    -1.501519    -1.035896
 H    -3.610742     1.517782     1.680214
 H    -3.617073     2.825846     2.869170
 H     4.567210    -0.613972    -2.899399
 C    -3.505679     1.739701     2.754214
 H    -0.764349    -0.432083    -2.564484
 O     0.806202    -1.309702    -0.909464
 C     4.676064     0.476045    -2.823904
 H    -4.280954     1.207810     3.314220
 C     0.962667     0.826183    -0.172275
 H     4.011963     0.941575    -3.566959
 H     5.711741     0.790814    -2.987244
 H     0.311805     1.547789     4.022619
 O     0.161284     0.701308     0.811974
 O    -1.906399     0.387461     3.964328
 C    -2.152802     1.304486     3.222087
 C     0.155332     1.728369     2.948802
 O     3.012760     0.345545    -1.210499
 C     4.220431     0.897579    -1.465812
 C     0.581047     0.486097     2.180085
 H    -0.019444    -0.376908     2.489797
 O     4.800066     1.609582    -0.686842
 C     2.427348     0.657624     0.009959
 O    -1.187578     2.079775     2.682683
 H     2.842703     1.603884     0.388918
 H     0.755811     2.582773     2.622041
 C     2.624014    -0.421226     1.071539
 C     2.064961     0.151646     2.366305
 H     2.177877    -0.566684     3.189271
 O     2.807749     1.332407     2.660423
 O     3.999108    -0.694556     1.141991
 O     4.290521     0.220378     3.942403
 C     4.002135     1.182711     3.285228
 H     4.313765     3.301203     3.094565
 C     4.874173     2.363931     2.985654
 C     4.335701    -1.964214     1.460576
 H     5.842556    -2.298072     0.042441
 O     3.557311    -2.758909     1.913517
 C     5.777369    -2.205814     1.136121
 H     6.392807    -1.352131     1.445153
 H     5.171747     2.283407     1.927829
 H     5.759094     2.358103     3.630070
 H     6.121053    -3.130711     1.610213
 F     2.213414     2.020161    -4.529503
 F     0.670015     3.576174    -3.829749
 B     1.411832     2.457252    -3.494293
 F     2.255463     2.803919    -2.378388
 F     0.551181     1.424970    -3.062595
 H     2.074337    -1.328135     0.798793
 H     0.418999     5.097019    -1.797283
 H    -1.001531     2.956067    -1.924771
 C     0.138628     5.208806    -0.738982
 C    -1.269764     3.119910    -0.872723
 C    -0.149069     3.838868    -0.135240
 O     1.061394     3.077048    -0.095938
 H    -2.187300     3.724925    -0.844891
 H    -0.441757     3.955034     0.921016
 H     0.961070     5.707663    -0.205612
 H    -0.752572     5.850991    -0.687584
 H    -1.518806     2.155617    -0.415441
 H     0.529290     1.011194    -1.155709
 H     1.509313     3.142239    -0.969291
Cl    -5.774060    -1.063709     1.202324
 N    -3.980749    -0.849987    -1.623596
 H    -4.566114    -1.642948    -1.842662
 C    -5.923706    -0.119657    -0.310560
Cl    -6.683331     1.442410     0.027632
 C    -4.452531     0.105552    -0.834730
 H    -2.926969    -0.918364    -1.787325
 O    -3.861401     1.080652    -0.417756
Cl    -6.953214    -1.035555    -1.466154
 H     4.254391    -4.043961    -2.115922
 C     3.239735    -3.620031    -2.003596
 O     3.434382    -2.366928    -1.388178
 H     3.238875    -2.801191    -4.020446
 H     2.828575    -4.589871    -0.109450
 C     2.420510    -4.563323    -1.129128
 C     2.623633    -3.460312    -3.391432
 H     2.416610    -5.584432    -1.540790
 H     2.519068    -4.430740    -3.899895
 H     2.573191    -1.911204    -1.355599
 H     1.622913    -3.008241    -3.311380
 H     1.379591    -4.219753    -1.060163
   88
INT1-2*'
Cl    -2.301786     1.876838    -0.742977
Cl     0.244577     3.237823    -0.910208
 C    -1.007707     2.654226     0.210895
Cl    -1.705832     4.073124     1.075917
 N    -1.276838     1.039945     1.995546
 C    -0.388634     1.723516     1.329749
 H    -3.753788    -1.295321    -1.693616
 H    -3.810758    -2.379221    -3.087106
 H     4.578108    -0.025092     2.881906
 C    -3.674514    -1.330184    -2.789628
 H    -0.805781     0.567888     2.768404
 O     0.844247     1.791973     1.478654
 C     4.611040    -1.100944     2.659928
 H    -4.449804    -0.704605    -3.241714
 C     0.752846    -0.909605     0.111017
 H     3.928837    -1.621515     3.343918
 H     5.623865    -1.504140     2.754118
 H     0.140069    -1.064379    -4.007271
 O     0.012383    -0.171358    -0.764526
 O    -2.082124     0.075819    -3.946746
 C    -2.320357    -0.854050    -3.219621
 C    -0.007322    -1.276336    -2.938566
 O     2.874677    -0.754551     1.160189
 C     4.110284    -1.295801     1.265168
 C     0.413107    -0.053338    -2.126918
 H    -0.168484     0.808224    -2.472064
 O     4.680016    -1.834482     0.353211
 C     2.259409    -0.796251    -0.094852
 O    -1.355805    -1.627208    -2.679954
 H     2.656529    -1.646794    -0.665530
 H     0.580265    -2.156436    -2.662086
 C     2.497623     0.487279    -0.882578
 C     1.914360     0.270134    -2.273285
 H     2.073705     1.154454    -2.901660
 O     2.609960    -0.844384    -2.840825
 O     3.887962     0.699406    -0.914208
 O     4.157350     0.453491    -3.843032
 C     3.814463    -0.614629    -3.414307
 H     4.034745    -2.739078    -3.683916
 C     4.633861    -1.870400    -3.382379
 C     4.296039     1.970510    -1.098762
 H     5.868183     2.001371     0.291877
 O     3.561187     2.857322    -1.442494
 C     5.758862     2.084888    -0.798482
 H     6.311087     1.258402    -1.262617
 H     4.937416    -2.027631    -2.334737
 H     5.518110    -1.765146    -4.019312
 H     6.139578     3.051431    -1.143590
 F     3.408120    -4.166392     2.553740
 F     1.263192    -4.986009     2.649965
 B     2.089624    -3.954322     2.279988
 F     1.970530    -3.852390     0.775121
 F     1.638814    -2.733336     2.745262
 H     1.999929     1.333446    -0.391775
 H    -0.779001    -4.750858     0.004720
 H    -0.730519    -3.560896     2.283337
 C    -1.388219    -3.917567    -0.375438
 C    -1.250200    -2.703669     1.838513
 C    -1.052174    -2.632160     0.342727
 O     0.358490    -2.317284    -0.010482
 H    -2.330267    -2.787360     2.013524
 H    -1.611959    -1.790987    -0.077010
 H    -1.243617    -3.812460    -1.457284
 H    -2.445885    -4.148846    -0.191785
 H    -0.912305    -1.788088     2.335562
 H     0.489933    -0.578370     1.119617
 H     1.081354    -3.010140     0.387538
Cl    -5.808410     1.148112    -0.855119
 N    -3.919025     0.654962     1.742697
 H    -4.511703     1.444163     1.961896
 C    -5.884149    -0.062549     0.462088
Cl    -6.568104    -1.575003    -0.152808
 C    -4.395935    -0.288500     0.948428
 H    -2.840268     0.788991     1.846547
 O    -3.805056    -1.259814     0.508708
Cl    -6.936051     0.567640     1.774581
 H     4.676845     3.569033     2.454223
 C     3.607124     3.299020     2.379330
 O     3.592250     2.032666     1.754853
 H     3.562558     2.462026     4.386923
 H     3.297472     4.380543     0.521580
 C     2.895777     4.358759     1.543081
 C     3.027769     3.215521     3.790225
 H     3.009488     5.356939     1.994034
 H     3.091164     4.183202     4.311048
 H     2.658640     1.756977     1.696504
 H     1.969077     2.920508     3.736341
 H     1.825111     4.125107     1.470680
   85
TS1-2''
Cl    -2.076505    -3.958598     0.403510
Cl    -2.492899    -1.337076     1.619806
 C    -1.284881    -2.410477     0.838030
Cl     0.017226    -2.745066     2.002720
 N    -1.503673    -1.662398    -1.451810
 C    -0.722684    -1.667671    -0.429583
 H    -5.242982     2.953582     1.524007
 H    -5.587518     1.392970     2.361589
 H     4.221856    -0.410214    -2.385068
 C    -4.891078     1.930460     1.711439
 H    -1.080741    -1.127330    -2.213545
 O     0.404359    -1.117894    -0.259682
 C     4.165702     0.662827    -2.590883
 H    -4.828908     1.423044     0.736317
 C     0.205309     1.177224    -0.446706
 H     3.539443     0.801876    -3.484394
 H     5.164530     1.074050    -2.767336
 H    -1.337046     3.051694     3.155793
 O    -0.735198     1.252363     0.418116
 O    -3.182662     1.382120     3.332729
 C    -3.532636     1.959707     2.334411
 C    -1.363374     2.851116     2.074103
 O     2.462138     0.680009    -0.983359
 C     3.508294     1.395628    -1.466002
 C    -0.532699     1.606800     1.804627
 H    -0.940148     0.749021     2.352411
 O     3.818043     2.479331    -1.045083
 C     1.642638     1.337554    -0.062176
 O    -2.694125     2.737229     1.615458
 H     1.874026     2.411564    -0.093716
 H    -0.934484     3.699620     1.532380
 C     1.819436     0.878503     1.379384
 C     0.922012     1.798996     2.208542
 H     1.038020     1.581385     3.278325
 O     1.329255     3.141616     1.940435
 O     3.177156     1.047202     1.705853
 O     2.743543     3.216625     3.693548
 C     2.378040     3.645418     2.633601
 H     2.230865     5.428663     1.439936
 C     3.000321     4.764902     1.854132
 C     3.582284     0.453879     2.855862
 H     5.473387    -0.327890     2.398183
 O     2.821301    -0.049071     3.635515
 C     5.072840     0.514844     2.978189
 H     5.464805     1.447047     2.555268
 H     3.530228     4.310287     1.001894
 H     3.704305     5.320906     2.481631
 H     5.361141     0.407504     4.028999
 F     1.776864     0.769862    -4.914541
 F    -0.097696     2.103301    -4.884966
 B     0.803329     1.365671    -4.140158
 F     1.449972     2.265909    -3.213010
 F     0.121968     0.402636    -3.368714
 H     1.524330    -0.171711     1.506493
 H    -0.811609     4.278429    -3.595446
 H    -1.797079     1.960846    -3.078156
 C    -1.233019     4.661802    -2.653909
 C    -2.221217     2.393535    -2.163096
 C    -1.347869     3.527075    -1.644211
 O    -0.024139     3.104027    -1.285189
 H    -3.221612     2.781615    -2.401279
 H    -1.782490     3.907341    -0.706248
 H    -0.582479     5.462583    -2.273618
 H    -2.223163     5.087223    -2.871370
 H    -2.367902     1.599794    -1.421908
 H    -0.060260     0.816153    -1.438220
 H     0.503066     2.938733    -2.102617
Cl    -6.086751    -1.643709     1.396255
 N    -4.208074    -1.991055    -1.261717
 H    -4.577568    -2.912614    -1.078783
 C    -6.348945    -1.246466    -0.328141
Cl    -7.406586     0.166171    -0.467875
 C    -4.924897    -0.923442    -0.939205
 H    -3.155391    -1.886086    -1.408499
 O    -4.585094     0.240888    -1.008299
Cl    -7.135080    -2.647096    -1.135358
Cl     5.740932    -3.853048     0.726906
 N     2.771590    -2.278749    -0.836207
 H     2.976593    -2.571882    -1.779757
 C     5.179936    -2.599799    -0.399423
Cl     5.268577    -3.239419    -2.077600
 C     3.742621    -2.155361     0.058757
 H     1.843984    -1.852391    -0.623724
 O     3.653779    -1.740816     1.193789
Cl     6.228829    -1.161894    -0.287575
   85
INT1-2''
Cl     2.191729    -3.413310    -2.597649
Cl     3.022627    -0.715507    -1.908135
 C     1.603156    -1.788869    -2.084436
Cl     0.543563    -1.138630    -3.353716
 N     1.572160    -2.265162     0.284844
 C     0.811187    -2.005607    -0.737718
 H     4.931593     3.249783     0.335675
 H     5.586594     2.193315    -0.961694
 H    -4.058456    -0.363477     2.394219
 C     4.722427     2.394525    -0.322052
 H     0.987931    -2.481104     1.091810
 O    -0.430529    -1.948535    -0.831306
 C    -4.437490     0.648022     2.229902
 H     4.528082     1.531238     0.329169
 C    -0.190446     0.774454     0.417028
 H    -4.414975     1.192343     3.183215
 H    -5.469011     0.620614     1.859193
 H     1.316552     3.860760    -1.849048
 O     0.686001     0.790561    -0.628071
 O     3.483380     2.750194    -2.368741
 C     3.519463     2.689856    -1.166584
 C     1.198198     3.137674    -1.030432
 O    -2.504897     0.680690     0.896163
 C    -3.584759     1.407453     1.262320
 C     0.614832     1.838477    -1.587959
 H     1.274471     1.481878    -2.385620
 O    -3.796658     2.524317     0.869083
 C    -1.568432     1.317129     0.071210
 O     2.439286     2.899390    -0.388621
 H    -1.634048     2.401997     0.236007
 H     0.553802     3.571883    -0.260484
 C    -1.760316     1.037367    -1.415266
 C    -0.818886     2.004521    -2.143699
 H    -0.859040     1.831567    -3.225555
 O    -1.289096     3.323141    -1.854479
 O    -3.102257     1.301103    -1.735926
 O    -2.598583     3.435654    -3.686409
 C    -2.311094     3.822130    -2.586073
 H    -2.300859     5.579521    -1.346335
 C    -3.019404     4.881676    -1.795481
 C    -3.576518     0.704842    -2.853808
 H    -5.537313     0.315286    -2.188677
 O    -2.882132     0.094410    -3.618837
 C    -5.054205     0.927766    -2.962029
 H    -5.293724     1.981588    -2.773483
 H    -3.540465     4.372031    -0.969579
 H    -3.735274     5.415216    -2.429074
 H    -5.402455     0.624277    -3.954463
 F    -2.767592     2.268807     4.624723
 F    -0.537662     1.919490     5.053098
 B    -1.582362     1.762821     4.171201
 F    -1.208214     2.569069     2.951814
 F    -1.687189     0.465529     3.715961
 H    -1.504814    -0.005031    -1.656438
 H     1.745920     2.541681     3.640262
 H     0.842575     0.238172     4.008956
 C     2.326351     2.160622     2.787731
 C     1.296550    -0.127658     3.080833
 C     1.612599     1.004189     2.130023
 O     0.372326     1.554250     1.516998
 H     2.244169    -0.636289     3.300156
 H     2.173376     0.637550     1.264372
 H     2.507815     2.964798     2.065205
 H     3.294961     1.794022     3.151534
 H     0.617866    -0.861202     2.630837
 H    -0.275850    -0.264289     0.752294
 H    -0.344667     1.973539     2.198011
Cl     6.529155    -0.837817    -1.018726
 N     4.238791    -2.319963     0.623354
 H     4.771018    -2.970194     0.061011
 C     6.385706    -1.145247     0.740392
Cl     7.142781     0.173897     1.642191
 C     4.840476    -1.230362     1.074794
 H     3.159328    -2.311894     0.502157
 O     4.329512    -0.295895     1.666357
Cl     7.217160    -2.687747     1.132850
Cl    -5.403736    -4.334207    -0.239294
 N    -2.748113    -2.610385     0.389319
 H    -2.738702    -3.308680     1.117503
 C    -5.178619    -2.776391     0.615997
Cl    -4.969173    -3.103173     2.369124
 C    -3.901953    -2.093943    -0.025275
 H    -1.846455    -2.327692    -0.051190
 O    -4.070296    -1.235161    -0.859761
Cl    -6.601369    -1.754298     0.377646
   79
TS1-4*(B)
Cl    -4.594240    -2.973017     0.904489
Cl    -1.690820    -3.184913     1.000259
 C    -3.080021    -2.173925     0.437962
Cl    -3.014620    -2.070488    -1.348275
 N    -3.503975    -0.592550     2.198936
 C    -2.897838    -0.759525     1.082423
 H     0.287887    -5.110030    -2.521461
 H    -1.269990    -4.804384    -3.386198
 H    -1.267583     4.317925     3.835178
 C    -0.583237    -4.448858    -2.611446
 H    -3.261304     0.340755     2.541301
 O    -2.127480     0.013571     0.417673
 C    -1.515940     3.396903     3.298410
 H    -1.100187    -4.439968    -1.641262
 C     0.102507    -0.220669     0.911371
 H    -2.336944     3.547971     2.581525
 H    -1.840162     2.619403     4.004033
 H     1.369067    -1.005694    -3.250727
 O     0.271606    -0.955454    -0.118118
 O    -0.653630    -2.308952    -3.730874
 C    -0.152870    -3.043735    -2.917608
 C     1.311830    -1.337242    -2.204252
 O    -0.666823     1.775460     1.872178
 C    -0.328199     2.914064     2.520813
 C     0.361487    -0.422748    -1.457029
 H    -0.660642    -0.507324    -1.851345
 O     0.752280     3.430957     2.450255
 C     0.213493     1.279209     0.897573
 O     0.874993    -2.685788    -2.130759
 H     1.244048     1.548583     1.170271
 H     2.300787    -1.312962    -1.735556
 C    -0.070445     1.821440    -0.493955
 C     0.778533     1.030474    -1.484990
 H     0.633794     1.436017    -2.496743
 O     2.143770     1.110685    -1.108420
 O     0.295088     3.183412    -0.474314
 O     2.474059     2.899698    -2.424989
 C     2.903040     2.101823    -1.629930
 H     4.786966     1.111914    -1.476061
 C     4.296534     2.020720    -1.099903
 C    -0.159368     3.949201    -1.483021
 H     0.475637     5.648322    -0.330164
 O    -0.886638     3.543957    -2.351234
 C     0.415522     5.330003    -1.377868
 H     1.437885     5.282495    -1.780730
 H     4.294477     1.911217    -0.008575
 H     4.858448     2.908150    -1.407762
 H    -0.178619     6.029564    -1.975032
 F     5.806966    -0.829856    -0.772322
 F     5.321326    -2.259600     0.960841
 B     5.044448    -1.040362     0.363097
 F     3.646712    -1.057539    -0.042344
 F     5.176132     0.001783     1.274185
 H    -1.129803     1.718388    -0.746158
 H     3.024027    -3.043968     1.297341
 H     4.140548    -1.612772     3.053746
 C     2.065067    -2.976725     1.827116
 C     3.195813    -1.582795     3.612498
 C     2.016078    -1.699614     2.656994
 O     1.950484    -0.532545     1.833419
 H     3.188182    -2.415683     4.331259
 H     1.078423    -1.679057     3.241980
 H     1.256328    -3.003833     1.085468
 H     1.966937    -3.854130     2.482830
 H     3.147992    -0.635981     4.167732
 H    -0.293483    -0.719077     1.794328
 H     2.631071    -0.619179     1.117508
 C    -4.142951     2.603662    -0.278353
 C    -3.914585     1.934744    -1.631640
 H    -3.683346     0.868210    -1.495710
 H    -3.071636     2.406830    -2.154460
 H    -4.809396     2.012662    -2.267934
 C    -5.327043     1.988069     0.466377
 H    -5.480994     2.497247     1.429406
 H    -5.147235     0.923609     0.679991
 H    -6.255600     2.069369    -0.119466
 O    -2.976709     2.592962     0.514904
 H    -4.364100     3.672277    -0.454066
 H    -2.663991     1.662234     0.587153
   79
TS1-4*(B)
Cl    -2.436717    -2.580802    -0.239826
Cl    -1.609931    -2.321684    -3.026418
 C    -2.514411    -1.526367    -1.708784
Cl    -4.210897    -1.342380    -2.190671
 N    -2.523946     0.863526    -1.299353
 C    -1.785696    -0.193977    -1.348935
 H    -3.554380    -2.895643     3.553999
 H    -3.177058    -1.351512     2.744958
 H     0.479323     2.836764    -3.362635
 C    -2.826403    -2.080942     3.488794
 H    -0.058190     1.565986     0.161528
 H    -1.950534     1.677826    -1.066659
 O    -0.555208    -0.372021    -1.150306
 C     0.250216     1.794546    -3.616072
 H    -2.728272    -1.557619     4.447720
 C     0.674791     0.808106     0.425339
 H     0.280763     1.614903    -4.696251
 H    -0.765723     1.589458    -3.245616
 H     0.946444    -3.044558     2.647646
 O     0.311237    -0.072609     1.311238
 O    -1.310268    -3.672600     2.492047
 C    -1.503783    -2.612876     3.026810
 C     0.739055    -1.965708     2.671738
 O     1.494629     1.362062    -1.697042
 C     1.178824     0.852308    -2.914372
 C     0.786878    -1.423972     1.256578
 H     0.077754    -1.959529     0.608929
 O     1.623354    -0.173904    -3.352548
 C     1.820056     0.604723    -0.567378
 O    -0.523512    -1.714368     3.262998
 H     2.709086     1.075938    -0.126355
 H     1.477623    -1.456892     3.300106
 C     2.165545    -0.867418    -0.734165
 C     2.162619    -1.523007     0.643890
 H     2.459597    -2.576192     0.540789
 O     3.076694    -0.838115     1.508174
 O     3.464031    -0.911851    -1.296013
 O     4.772067    -2.229981     0.995764
 C     4.357012    -1.244898     1.546205
 H     5.143203     0.704783     1.908336
 C     5.167766    -0.288819     2.376947
 C     3.811211    -2.063942    -1.898916
 H     5.407627    -2.822902    -3.098437
 O     3.112015    -3.040674    -1.921101
 C     5.190845    -1.946533    -2.479370
 H     5.276303    -1.024268    -3.067876
 H     6.200067    -0.644060     2.455345
 H     4.722953    -0.185047     3.375716
 H     5.909828    -1.894162    -1.649457
 F     0.721518     4.808980    -1.948424
 F     0.064088     5.469060     0.154248
 B     0.495383     4.433910    -0.647261
 F     1.747814     3.940041    -0.084891
 F    -0.423693     3.367317    -0.581137
 H     1.443324    -1.384231    -1.373126
 H    -1.062433     1.958014     2.375808
 H     0.604966     0.642542     3.736421
 C    -0.480529     2.862300     2.596653
 C     1.255444     1.517883     3.851496
 C     0.995487     2.532863     2.750106
 O     1.590968     2.063827     1.525769
 H     1.045541     1.969286     4.831540
 H     1.545147     3.462298     2.982093
 H     1.666167     2.845479     0.893781
 H    -0.651615     3.595989     1.799856
 H    -0.860923     3.281016     3.539523
 H     2.303724     1.189350     3.833893
 H    -5.880562     1.706288     1.435319
 C    -5.081075     1.100851     0.964206
 O    -5.044167     1.492494    -0.373747
 H    -3.489248     2.457590     1.548265
 H    -6.395009    -0.580162     0.571447
 C    -5.469347    -0.372080     1.126964
 C    -3.776475     1.408048     1.704254
 H    -5.629573    -0.638155     2.184659
 H    -3.869164     1.228190     2.787132
 H    -4.201686     1.174326    -0.785417
 H    -2.959357     0.781719     1.316396
 H    -4.687175    -1.027507     0.717984
   79
INT1-4*(A)
Cl    -4.228140    -3.074872     0.917242
Cl    -1.365116    -3.619149     1.065771
 C    -2.598710    -2.449113     0.488158
Cl    -2.493440    -2.353760    -1.291058
 N    -2.059324    -1.087169     2.392078
 C    -2.466386    -1.032885     1.163991
 H     1.127837    -5.269727    -2.032534
 H    -0.306859    -5.304828    -3.132493
 H    -1.212594     4.239094     3.627339
 C     0.211115    -4.752533    -2.341559
 H    -2.089492    -0.130740     2.753457
 O    -2.807796    -0.079362     0.422018
 C    -1.404293     3.276750     3.141935
 H    -0.448415    -4.674743    -1.464348
 C     0.517067    -0.305057     0.882375
 H    -2.282679     3.323995     2.479161
 H    -1.600322     2.498967     3.892508
 H     1.738662    -1.137231    -3.256290
 O     0.299698    -1.060813    -0.228007
 O    -0.022476    -2.789800    -3.725912
 C     0.508331    -3.356538    -2.805438
 C     1.666525    -1.390528    -2.188753
 O    -0.454556     1.657276     1.769385
 C    -0.235572     2.888486     2.287140
 C     0.525948    -0.600855    -1.564278
 H    -0.404674    -0.850334    -2.090146
 O     0.746020     3.543358     2.066454
 C     0.398625     1.209427     0.736206
 O     1.442856    -2.786679    -2.024245
 H     1.375996     1.700197     0.836489
 H     2.616423    -1.177805    -1.690546
 C    -0.201742     1.530973    -0.620816
 C     0.699179     0.904543    -1.676243
 H     0.404088     1.245793    -2.676563
 O     2.057840     1.261370    -1.425778
 O    -0.288241     2.933409    -0.692838
 O     1.899737     3.045758    -2.785749
 C     2.529519     2.396877    -1.992947
 H     4.568553     1.827471    -1.631380
 C     3.906555     2.689880    -1.484990
 C    -1.124639     3.434387    -1.618226
 H    -2.060866     4.947825    -0.507182
 O    -1.608316     2.774035    -2.499809
 C    -1.367633     4.889865    -1.358607
 H    -0.434467     5.391755    -1.075353
 H     3.868568     2.850082    -0.398879
 H     4.303407     3.577049    -1.988507
 H    -1.817745     5.360392    -2.238692
 F     5.846443     0.454317    -0.150187
 F     5.396447    -0.791067     1.722251
 B     4.937379     0.150200     0.825760
 F     3.767698    -0.494139     0.129942
 F     4.408588     1.256567     1.451972
 H    -1.206675     1.088462    -0.699842
 H     3.453624    -2.815088     1.065207
 H     3.736884    -1.412451     3.209596
 C     2.403431    -3.002226     1.325438
 C     2.702567    -1.668959     3.474214
 C     1.875184    -1.909589     2.231021
 O     1.817394    -0.624122     1.493836
 H     2.711755    -2.584939     4.081435
 H     0.822142    -2.096756     2.486642
 H     1.807990    -3.075827     0.407563
 H     2.342587    -3.960969     1.859266
 H     2.274082    -0.856971     4.076447
 H    -0.204094    -0.645517     1.640049
 H     2.668637    -0.489618     0.874552
 C    -4.420637     2.606103     0.065864
 C    -4.621175     1.931869    -1.289975
 H    -4.382493     0.861696    -1.208674
 H    -3.952591     2.368474    -2.043107
 H    -5.662437     2.037866    -1.632799
 C    -5.353979     2.013373     1.121846
 H    -5.197826     2.499446     2.096594
 H    -5.146739     0.938820     1.235476
 H    -6.411267     2.134017     0.839337
 O    -3.075665     2.543472     0.489178
 H    -4.648497     3.683848    -0.038400
 H    -2.868526     1.579944     0.595807
   79
INT1-4*(B)
Cl     5.032489     1.293592    -0.502715
Cl     2.961898     0.497854     1.380115
 C     3.286556     1.460398    -0.103058
Cl     2.942636     3.170226     0.243406
 N     2.635264    -0.309932    -1.604692
 C     2.405287     0.947305    -1.327748
 H     1.011867     3.219005     4.370840
 H     1.885543     4.545900     3.512946
 H     1.105273    -2.928945    -3.994226
 C     1.421671     3.559603     3.410898
 H     2.062924    -0.555045    -2.412784
 O     1.652273     1.775753    -1.851769
 C     1.011181    -3.466100    -3.043448
 H     2.176138     2.829015     3.088227
 C    -0.130749    -0.642995    -0.083603
 H     1.947608    -3.358074    -2.474048
 H     0.803854    -4.529635    -3.202052
 H    -1.844094     3.246287     1.157459
 O     0.046790     0.599217     0.426067
 O     0.104757     4.534879     1.634363
 C     0.338721     3.610820     2.369742
 C    -1.351811     2.287318     1.373444
 O    -0.092485    -1.525217    -2.338391
 C    -0.041553    -2.863830    -2.166537
 C    -0.749607     1.733951     0.090689
 H    -0.042555     2.451850    -0.351720
 O    -0.723811    -3.451559    -1.369481
 C    -0.885584    -0.789472    -1.421575
 O    -0.351673     2.459575     2.366501
 H    -1.817164    -1.339061    -1.235383
 H    -2.068395     1.578112     1.796522
 C    -1.206172     0.551515    -2.039873
 C    -1.807781     1.435353    -0.953835
 H    -2.179073     2.371505    -1.391017
 O    -2.885390     0.725650    -0.336267
 O    -2.154249     0.280487    -3.064455
 O    -4.399039     1.647922    -1.717060
 C    -4.133798     0.891953    -0.815896
 H    -5.128551     0.327365     0.992469
 C    -5.097764     0.029689    -0.064007
 C    -2.438267     1.283265    -3.917544
 H    -3.531477    -0.155643    -5.094484
 O    -1.861822     2.337344    -3.922663
 C    -3.588618     0.900474    -4.804011
 H    -4.506944     1.047436    -4.217092
 H    -4.755075    -1.012870    -0.057991
 H    -6.093117     0.112772    -0.511745
 H    -3.612757     1.550814    -5.684782
 F    -4.712433    -0.777486     3.035883
 F    -3.038088    -2.132928     3.826060
 B    -3.603283    -1.523803     2.726568
 F    -2.580339    -0.567709     2.206120
 F    -3.821690    -2.416466     1.695803
 H    -0.298148     1.039917    -2.433274
 H    -0.639408    -1.370955     3.676453
 H    -1.493684    -3.516859     2.614011
 C     0.287842    -1.422022     3.091204
 C    -0.546502    -3.606506     2.067116
 C     0.084756    -2.251739     1.839810
 O    -0.797367    -1.511672     0.900755
 H     0.143825    -4.218006     2.665777
 H     1.018608    -2.358302     1.268081
 H     0.610766    -0.403522     2.840255
 H     1.065480    -1.894458     3.707960
 H    -0.721272    -4.103741     1.105175
 H     0.860637    -1.095293    -0.193665
 H    -1.621734    -1.089152     1.394332
 C     3.909669    -3.198372    -0.123713
 C     4.819989    -3.056903    -1.345172
 H     4.997501    -1.992129    -1.557691
 H     4.354372    -3.503664    -2.236209
 H     5.790553    -3.550165    -1.182654
 C     4.598473    -2.659843     1.130349
 H     3.923536    -2.723192     1.996347
 H     4.874029    -1.604285     0.996685
 H     5.511773    -3.230755     1.360783
 O     2.662846    -2.592320    -0.342352
 H     3.705695    -4.274630     0.037390
 H     2.794312    -1.663816    -0.740761
   91
TS1-4**
Cl     4.812162    -1.688695     1.091595
Cl     1.971859    -2.126129     1.536565
 C     3.246470    -0.881162     1.310420
Cl     3.315856     0.140489     2.779367
 N     3.585985    -0.006656    -0.929005
 C     2.836598     0.034650     0.119813
 H    -0.087455    -1.860484     5.414985
 H     1.154071    -0.615792     5.839334
 H     2.333408     1.961794    -3.741292
 C     0.586778    -1.085688     5.029333
 H     3.214101     0.691223    -1.578985
 O     1.784451     0.710757     0.348796
 C     1.912353     1.031797    -4.143837
 H     1.285391    -1.565691     4.329954
 C    -0.084016    -0.319823    -0.382764
 H     2.612289     0.212150    -3.930780
 H     1.755283     1.096121    -5.225734
 H    -2.239179     1.108603     3.208253
 O    -0.512975    -0.407502     0.807274
 O    -0.003339     1.151655     4.339410
 C    -0.184645    -0.039331     4.276099
 C    -1.864312     0.243403     2.642761
 O     0.720413     1.037161    -2.151029
 C     0.618399     0.709523    -3.455203
 C    -1.014889     0.757474     1.501477
 H    -0.116830     1.260890     1.884458
 O    -0.361373     0.229870    -3.957404
 C    -0.387870     0.815067    -1.315874
 O    -1.107187    -0.609620     3.489614
 H    -1.235360     0.458947    -1.921225
 H    -2.698565    -0.357350     2.268746
 C    -0.795106     2.072939    -0.580073
 C    -1.741121     1.686065     0.557192
 H    -2.065613     2.591859     1.088989
 O    -2.855745     0.977420     0.042217
 O    -1.437113     2.903290    -1.529455
 O    -4.043453     2.867474    -0.197454
 C    -3.954676     1.670964    -0.323534
 H    -5.386325     0.146050    -0.022522
 C    -4.994694     0.743227    -0.857653
 C    -1.600174     4.194320    -1.180693
 H    -2.198851     4.572651    -3.214037
 O    -1.156072     4.671243    -0.169783
 C    -2.440623     4.907016    -2.197938
 H    -3.486872     4.641594    -1.987086
 H    -4.541865     0.019089    -1.545327
 H    -5.794045     1.316415    -1.337994
 H    -2.311523     5.989594    -2.096371
 F    -4.728332    -1.128965     1.693545
 F    -4.734723    -3.422256     1.762865
 B    -4.326606    -2.313644     1.057519
 F    -2.889527    -2.296696     0.985028
 F    -4.803390    -2.332322    -0.255249
 H     0.082955     2.589232    -0.177002
 H    -1.598231    -4.070872    -0.321618
 H    -3.515458    -3.434238    -2.016917
 C    -0.877507    -3.776418    -1.097673
 C    -2.719751    -3.193375    -2.735804
 C    -1.479173    -2.703436    -1.998755
 O    -1.791309    -1.533711    -1.259948
 H    -2.494359    -4.085578    -3.339326
 H    -0.724829    -2.378643    -2.734082
 H     0.028087    -3.407442    -0.597122
 H    -0.603593    -4.668866    -1.679383
 H    -3.094911    -2.405869    -3.404269
 H     0.516103    -1.150173    -0.761203
 H    -2.308789    -1.785025    -0.461204
 C     2.860845     3.864660     0.143869
 C     2.021560     3.904406     1.419820
 H     1.936798     2.895196     1.850782
 H     1.012644     4.283758     1.204220
 H     2.480681     4.554915     2.179640
 C     4.280451     3.369060     0.417773
 H     4.854502     3.314710    -0.518323
 H     4.265449     2.362397     0.860371
 H     4.810268     4.035809     1.115499
 O     2.236490     3.107781    -0.868823
 H     2.926179     4.891143    -0.260288
 H     2.046412     2.222150    -0.495910
 C     2.353098    -3.026910    -2.740018
 C     3.196246    -2.813507    -3.994853
 H     4.106867    -2.244208    -3.749736
 H     2.628105    -2.248568    -4.747532
 H     3.504174    -3.771094    -4.440969
 C     3.102277    -3.827805    -1.681267
 H     2.473347    -3.988055    -0.796044
 H     4.001577    -3.284888    -1.352886
 H     3.413738    -4.808509    -2.070544
 O     1.895382    -1.794105    -2.226889
 H     1.441006    -3.578827    -3.023380
 H     2.651716    -1.321863    -1.812258
   91
INT1-4**
Cl     4.228503    -1.866131     1.953492
Cl     1.592272    -2.750692     1.086908
 C     2.530848    -1.346147     1.690356
Cl     1.847401    -0.826209     3.245358
 N     2.981801    -0.507658    -0.527646
 C     2.540094    -0.163810     0.645294
 H    -1.693800    -3.522927     4.326505
 H    -0.445589    -2.834379     5.436598
 H     2.841995     1.976556    -3.044909
 C    -0.853809    -2.822602     4.420910
 H     3.029474     0.345647    -1.085962
 O     2.174016     0.950893     1.078400
 C     2.340435     1.213114    -3.653472
 H    -0.077460    -3.132240     3.707260
 C    -0.466869    -0.385712    -0.657150
 H     2.861341     0.253148    -3.526341
 H     2.326500     1.469122    -4.718632
 H    -2.623258     0.509080     3.125272
 O    -0.631842    -0.577538     0.669599
 O    -1.064468    -0.431262     4.696234
 C    -1.288088    -1.429754     4.058917
 C    -2.326934    -0.195172     2.334548
 O     0.886866     1.236531    -1.839329
 C     0.944843     0.993615    -3.159273
 C    -1.166896     0.411410     1.558007
 H    -0.342655     0.652484     2.245005
 O    -0.003460     0.628328    -3.808629
 C    -0.346644     1.059251    -1.183707
 O    -1.956301    -1.442954     2.898847
 H    -1.162061     1.220087    -1.899296
 H    -3.176443    -0.403356     1.680670
 C    -0.439032     2.091306    -0.086300
 C    -1.561840     1.694488     0.857718
 H    -1.728966     2.488310     1.597897
 O    -2.758581     1.467017     0.109006
 O    -0.698294     3.322688    -0.736738
 O    -3.396703     3.604909     0.382442
 C    -3.600018     2.507284    -0.071734
 H    -5.379243     1.370316    -0.276541
 C    -4.791129     2.082406    -0.870919
 C    -0.494635     4.438472    -0.015189
 H    -0.594360     5.575956    -1.837439
 O    -0.063436     4.436751     1.107464
 C    -0.928289     5.645497    -0.794807
 H    -2.027820     5.662806    -0.785522
 H    -4.477605     1.526493    -1.762535
 H    -5.390472     2.959548    -1.134665
 H    -0.542803     6.553649    -0.320155
 F    -5.239381    -0.739887     0.584319
 F    -5.465749    -2.785989    -0.423733
 B    -4.785851    -1.601510    -0.397483
 F    -3.369712    -1.916115    -0.060492
 F    -4.740146    -0.983517    -1.638023
 H     0.499195     2.138375     0.480904
 H    -2.129322    -3.709658    -1.365161
 H    -3.294799    -2.098640    -3.148903
 C    -1.156896    -3.379681    -1.754745
 C    -2.279857    -1.911529    -3.521691
 C    -1.255771    -2.022648    -2.417417
 O    -1.603929    -1.009478    -1.394601
 H    -2.041717    -2.647476    -4.302408
 H    -0.265378    -1.712648    -2.773685
 H    -0.431008    -3.355788    -0.931933
 H    -0.800771    -4.111470    -2.492628
 H    -2.238720    -0.909416    -3.966175
 H     0.408819    -0.964424    -0.975226
 H    -2.393469    -1.336513    -0.777767
 C     3.968259     3.459331     0.097878
 C     3.473177     3.969204     1.450559
 H     3.141696     3.121605     2.068454
 H     2.612290     4.639250     1.321753
 H     4.267122     4.506957     1.991938
 C     5.137340     2.487269     0.264585
 H     5.474005     2.116241    -0.714511
 H     4.829379     1.619012     0.865925
 H     5.991835     2.966341     0.767672
 O     2.922741     2.884147    -0.650188
 H     4.319025     4.323131    -0.497451
 H     2.550371     2.168742    -0.085179
 C     2.778177    -2.999018    -2.935264
 C     4.143575    -2.460481    -3.366645
 H     4.650412    -1.998387    -2.505817
 H     4.032695    -1.695724    -4.149214
 H     4.788608    -3.260667    -3.760785
 C     2.935064    -4.127618    -1.917212
 H     1.951409    -4.507420    -1.607491
 H     3.448465    -3.760988    -1.016425
 H     3.516020    -4.965228    -2.333220
 O     1.952724    -1.970664    -2.452228
 H     2.267247    -3.406061    -3.828097
 H     2.397094    -1.552961    -1.649083
   76
TS1-4'(A)
Cl     0.296698     5.680465    -0.554240
Cl    -1.652698     4.122534     0.949680
 C    -0.334135     4.042685    -0.292169
Cl    -1.041485     3.435185    -1.814942
 N     1.573887     3.583946     1.092281
 C     0.755175     3.051237     0.259562
 H    -0.957805     1.494609    -5.423592
 H    -2.180628     1.535314    -4.106357
 H     0.917134     2.410814     4.451182
 C    -1.598192     0.887496    -4.775919
 H     2.158487     2.834155     1.468994
 O     0.642048     1.850426    -0.153473
 C     0.044175     2.855849     3.954814
 H    -2.317300     0.309186    -5.371137
 C    -1.232493     0.665566     0.394770
 H     0.421874     3.568681     3.204319
 H    -0.597037     3.360939     4.683885
 H    -0.126700    -2.287653    -2.724783
 O    -1.239034     0.136909    -0.758058
 O     0.449882    -0.061193    -3.914427
 C    -0.753984    -0.037427    -3.941200
 C    -0.926000    -1.693531    -2.257456
 O     0.066817     1.119687     2.396167
 C    -0.737719     1.794386     3.242329
 C    -0.297542    -0.900066    -1.125644
 H     0.586164    -0.365215    -1.490783
 O    -1.912175     1.562693     3.361618
 C    -0.504197     0.103906     1.599926
 O    -1.537809    -0.837156    -3.208923
 H    -1.276002    -0.429881     2.171632
 H    -1.728518    -2.340472    -1.893889
 C     0.591702    -0.848750     1.194301
 C     0.103413    -1.746344     0.059539
 H     0.911974    -2.425555    -0.241454
 O    -1.033210    -2.470698     0.506797
 O     0.899640    -1.627059     2.337889
 O     0.255367    -4.199604     1.139227
 C    -0.835599    -3.693006     1.047085
 H    -2.680662    -4.593418     0.556030
 C    -2.137138    -4.295329     1.463448
 C     2.164211    -2.076524     2.456619
 H     1.788537    -4.032222     3.124491
 O     3.075375    -1.698876     1.769242
 C     2.243026    -3.117390     3.532768
 H     3.288343    -3.304542     3.798754
 H    -2.774443    -3.547569     1.949328
 H    -1.955844    -5.160259     2.109709
 H     1.658890    -2.816266     4.411405
 F    -3.400434    -3.772984    -1.361417
 F    -5.455508    -2.886061    -1.864476
 B    -4.376204    -2.827756    -1.013754
 F    -3.766902    -1.524954    -1.111434
 F    -4.758279    -2.999582     0.317512
 H     1.472017    -0.285467     0.873073
 H    -4.899935     0.628269    -0.882119
 H    -5.708085    -0.872200     1.139756
 C    -4.593468     1.378850    -0.140635
 C    -5.396119    -0.046785     1.794637
 C    -4.224133     0.704441     1.176808
 O    -3.130182    -0.191811     1.014375
 H    -6.250596     0.626230     1.959937
 H    -3.862134     1.458825     1.892035
 H    -3.748505     1.944158    -0.559135
 H    -5.422547     2.085416     0.010856
 H    -5.099056    -0.479403     2.760000
 H    -1.756406     1.613318     0.488257
 H    -3.347314    -0.808547     0.273862
Cl     5.827059    -0.173200    -2.103281
 C     4.992316    -0.811691    -0.646461
 N     3.200895     0.846560    -0.472148
 C     3.479687    -0.414946    -0.811383
 O     2.715273    -1.221847    -1.290893
 H     2.224085     1.199068    -0.494209
 H     3.897202     1.403721     0.001214
Cl     5.736837    -0.072271     0.809157
Cl     5.152332    -2.560603    -0.577306
   76
INT1-4'(A)
Cl    -0.376055     5.474087     0.496608
Cl     1.533407     4.078027    -1.212827
 C     0.345258     3.880829     0.135757
Cl     1.254859     3.322341     1.569248
 N    -1.408542     3.202378    -1.348321
 C    -0.782492     2.841849    -0.282508
 H     0.538611     1.510510     5.939000
 H     1.036560     2.176944     4.361960
 H    -0.653247     1.801969    -4.548723
 C     1.125053     1.311450     5.035401
 H    -2.079280     2.465337    -1.579025
 O    -0.889487     1.839560     0.477433
 C     0.151432     2.324290    -4.013349
 H     2.186263     1.172170     5.273224
 C     1.611911     0.366880    -0.430761
 H    -0.328518     3.033438    -3.314482
 H     0.816008     2.836660    -4.716122
 H     0.323511    -2.103857     3.083680
 O     1.434269     0.105881     0.883963
 O    -0.573101    -0.272332     4.392535
 C     0.563381     0.116288     4.314903
 C     1.060997    -1.439401     2.612473
 O     0.114716     0.692639    -2.350555
 C     0.931661     1.348997    -3.191015
 C     0.440403    -0.774825     1.400169
 H    -0.420854    -0.164034     1.703254
 O     2.124108     1.162283    -3.222355
 C     0.667483    -0.273337    -1.476019
 O     1.498805    -0.448287     3.536530
 H     1.261310    -0.995407    -2.053379
 H     1.959388    -1.992922     2.321384
 C    -0.511142    -0.970526    -0.838702
 C    -0.052053    -1.760832     0.366291
 H    -0.889449    -2.346842     0.762441
 O     1.027654    -2.610601    -0.020519
 O    -1.087714    -1.850665    -1.790048
 O    -0.323850    -4.406810    -0.140100
 C     0.765442    -3.913673    -0.268062
 H     2.712479    -4.675662     0.166796
 C     2.020255    -4.618663    -0.684492
 C    -2.318821    -1.580729    -2.251928
 H    -2.801713    -3.640427    -2.462881
 O    -2.927028    -0.568462    -2.024273
 C    -2.811319    -2.732873    -3.081569
 H    -3.823135    -2.524947    -3.442565
 H     2.553084    -4.046329    -1.453279
 H     1.776159    -5.625980    -1.037164
 H    -2.129255    -2.904540    -3.925687
 F     4.813315    -3.846248     0.831952
 F     6.013449    -1.925669     0.453566
 B     4.863689    -2.638429     0.184429
 F     3.733561    -1.820904     0.706046
 F     4.637644    -2.745037    -1.176747
 H    -1.235990    -0.213005    -0.526425
 H     5.045329     0.365225     1.016853
 H     5.622954    -0.397405    -1.369314
 C     4.509654     1.234636     0.614335
 C     5.105892     0.490294    -1.753219
 C     4.033087     0.957333    -0.797037
 O     2.984792    -0.083114    -0.770813
 H     5.842511     1.296981    -1.875799
 H     3.508384     1.823010    -1.219904
 H     3.667094     1.476473     1.274675
 H     5.195211     2.093311     0.597270
 H     4.661120     0.267151    -2.730419
 H     1.644943     1.450695    -0.588557
 H     3.272480    -0.894957    -0.156529
Cl    -6.046978    -0.687320     1.869168
 C    -5.112259    -0.786738     0.343504
 N    -3.434604     0.982874     0.632414
 C    -3.647707    -0.327733     0.699559
 O    -2.871358    -1.178291     1.081315
 H    -2.443295     1.329571     0.684703
 H    -4.104160     1.556452     0.139224
Cl    -5.902329     0.249372    -0.886842
Cl    -5.085478    -2.460564    -0.230393
   76
TS1-4'(B)
Cl     3.172617     3.796328    -1.041958
Cl     1.401450     2.679508     0.994262
 C     1.623555     2.946835    -0.774910
Cl     0.302365     3.975965    -1.375556
 N     2.697394     0.904514    -1.494887
 C     1.565543     1.525973    -1.439532
 H    -2.213230     5.110891     2.341891
 H    -1.834006     6.061916     0.852918
 H     1.929303    -2.772431    -3.427355
 C    -1.794375     5.076515     1.327958
 H     2.524018    -0.025716    -1.877795
 O     0.407779     1.147898    -1.744062
 C     2.062493    -3.171255    -2.414896
 H    -0.748716     4.748832     1.410034
 C    -0.395210    -0.185024    -0.099240
 H     2.954700    -2.701632    -1.976334
 H     2.216591    -4.255360    -2.433144
 H    -4.134261     2.180682    -0.111806
 O    -1.143257     0.777568     0.275790
 O    -2.954270     4.256921    -0.627242
 C    -2.535498     4.074747     0.488920
 C    -3.263783     1.831929     0.461875
 O     0.389519    -1.630052    -1.860915
 C     0.880787    -2.848954    -1.547953
 C    -2.287034     1.193772    -0.503720
 H    -1.882395     1.935195    -1.206497
 O     0.438777    -3.547736    -0.675465
 C    -0.760170    -1.193968    -1.163887
 O    -2.659090     2.915507     1.149165
 H    -1.190961    -2.048132    -0.624756
 H    -3.576518     1.119431     1.229946
 C    -1.801909    -0.647566    -2.113172
 C    -2.884872     0.043879    -1.281433
 H    -3.676415     0.415217    -1.947863
 O    -3.417074    -0.876414    -0.339650
 O    -2.331067    -1.768532    -2.800999
 O    -5.055793    -1.482407    -1.749445
 C    -4.508569    -1.595471    -0.680326
 H    -5.320455    -1.853813     1.252858
 C    -4.917560    -2.483613     0.447283
 C    -3.054776    -1.509354    -3.910411
 H    -3.063169    -3.632360    -4.280060
 O    -3.158967    -0.411692    -4.388847
 C    -3.716074    -2.760424    -4.407163
 H    -4.614025    -2.909715    -3.789967
 H    -4.043973    -2.981228     0.884502
 H    -5.666345    -3.203153     0.101265
 H    -4.011417    -2.636297    -5.454283
 F    -4.752264    -0.184788     2.600026
 F    -3.887343    -0.302035     4.720931
 B    -3.708244    -0.657760     3.406329
 F    -2.484975    -0.061091     2.918046
 F    -3.574536    -2.038134     3.254268
 H    -1.354681     0.068843    -2.812577
 H    -0.138808    -0.532148     3.883245
 H    -1.348106    -2.876976     3.704820
 C     0.648924    -0.932206     3.229276
 C    -0.491329    -3.197031     3.096497
 C     0.078792    -2.016628     2.324243
 O    -0.923976    -1.491301     1.462366
 H     0.274851    -3.638891     3.750256
 H     0.861695    -2.394117     1.646781
 H     1.061779    -0.096381     2.646493
 H     1.458462    -1.335205     3.853937
 H    -0.841707    -3.966352     2.395286
 H     0.614502    -0.193121     0.312792
 H    -1.587692    -0.989975     2.002325
Cl     3.304550    -1.580094     0.779818
 C     5.031941    -1.223155     0.434010
 N     4.716150     1.190223     0.373109
 C     5.383035     0.219915     0.992081
 O     6.182968     0.324879     1.895658
 H     3.990590     1.065445    -0.386910
Cl     5.312684    -1.284728    -1.337131
Cl     6.038494    -2.439912     1.224704
 H     4.864292     2.125849     0.727160
   76
INT1-4'(B)
Cl     2.916649     3.761045    -1.099862
Cl     1.256278     2.790258     1.091238
 C     1.332351     3.017280    -0.692521
Cl     0.038601     4.135365    -1.174155
 N     2.115067     0.769398    -1.094184
 C     1.187644     1.622213    -1.450545
 H    -2.079847     4.841947     2.819028
 H    -2.018266     6.010176     1.443783
 H     1.703240    -3.130283    -3.418596
 C    -1.810886     4.984119     1.764150
 H     2.009398    -0.064872    -1.669978
 O     0.255973     1.528378    -2.255105
 C     2.058014    -3.221690    -2.384916
 H    -0.737848     4.773333     1.661686
 C    -0.439318    -0.589690     0.152629
 H     2.882680    -2.508372    -2.243030
 H     2.432414    -4.229992    -2.180920
 H    -3.970148     2.112710     0.131186
 O    -0.970567     0.642852     0.319382
 O    -3.191116     4.300029    -0.094944
 C    -2.570662     4.018183     0.898630
 C    -3.090428     1.726321     0.664834
 O     0.258224    -1.828654    -1.840102
 C     0.962137    -2.887922    -1.416478
 C    -2.141155     1.119560    -0.354886
 H    -1.780557     1.890942    -1.051678
 O     0.735423    -3.460058    -0.378584
 C    -0.868241    -1.431433    -1.068962
 O    -2.464890     2.774106     1.388749
 H    -1.372616    -2.328444    -0.688178
 H    -3.396479     0.983174     1.405277
 C    -1.793961    -0.691928    -2.004067
 C    -2.830370     0.057074    -1.183532
 H    -3.560883     0.530450    -1.852763
 O    -3.499031    -0.863484    -0.313578
 O    -2.400580    -1.692414    -2.812577
 O    -5.125973    -1.180304    -1.831520
 C    -4.644763    -1.425510    -0.753313
 H    -5.476087    -1.770632     1.172797
 C    -5.213634    -2.348218     0.276519
 C    -3.043035    -1.269149    -3.919687
 H    -3.232423    -3.343315    -4.481377
 O    -3.027248    -0.131205    -4.303677
 C    -3.795479    -2.404691    -4.551466
 H    -4.731706    -2.520375    -3.986257
 H    -4.452122    -3.064173     0.607665
 H    -6.091481    -2.857610    -0.133364
 H    -4.029472    -2.162393    -5.593490
 F    -4.615093    -0.696224     2.987038
 F    -3.262209    -1.461883     4.677605
 B    -3.430841    -1.312942     3.327272
 F    -2.337838    -0.410584     2.855094
 F    -3.242735    -2.500359     2.639518
 H    -1.221175     0.030069    -2.605397
 H     0.269755     0.038580     3.434397
 H    -0.846853    -2.263957     3.980782
 C     1.006219    -0.525704     2.845992
 C    -0.167614    -2.744733     3.265127
 C     0.370800    -1.762612     2.248353
 O    -0.755178    -1.390938     1.367150
 H     0.680581    -3.168881     3.819884
 H     1.052528    -2.281875     1.566766
 H     1.432250     0.133606     2.079323
 H     1.827541    -0.833802     3.507128
 H    -0.707360    -3.558731     2.767029
 H     0.655220    -0.483422     0.149286
 H    -1.521578    -0.951802     1.948046
Cl     3.559198    -2.011623     0.589416
 C     5.071784    -1.122918     0.195478
 N     4.120187     1.053089     0.714711
 C     5.116757     0.232047     1.022086
 O     6.003117     0.394724     1.834388
 H     3.355751     0.906389    -0.029725
Cl     5.108849    -0.775451    -1.562164
Cl     6.456935    -2.139657     0.617687
 H     4.111002     1.933531     1.213441
   88
TS1-4*'
Cl    -3.285166    -1.767379     3.256627
Cl    -1.220588     0.278304     3.000147
 C    -1.704630    -1.389691     2.524271
Cl    -0.497532    -2.545207     3.133068
 N    -2.865023    -1.143745     0.419760
 C    -1.732555    -1.413493     0.964260
 H     2.511573    -0.028487     5.627073
 H     1.922824    -1.725473     5.828583
 H    -2.077343    -1.842255    -3.476675
 C     1.961492    -0.857063     5.163256
 H    -2.745012    -1.134692    -0.594457
 O    -0.604925    -1.643607     0.428583
 C    -2.068272    -0.783247    -3.772190
 H     0.940289    -0.506276     4.958826
 C     0.427217     0.304726    -0.048007
 H    -2.897191    -0.282940    -3.251994
 H    -2.183915    -0.661886    -4.853883
 H     4.173581    -1.110064     1.840115
 O     1.235357     0.161319     0.916716
 O     2.829263    -2.366837     3.488350
 C     2.594930    -1.242496     3.856817
 C     3.382707    -0.346539     1.821809
 O    -0.581325    -0.471779    -2.013651
 C    -0.769084    -0.185265    -3.326508
 C     2.309955    -0.815047     0.862138
 H     1.842565    -1.742825     1.220479
 O     0.008245     0.447300    -3.985224
 C     0.667871    -0.177478    -1.444019
 O     2.851830    -0.151837     3.122882
 H     1.132280     0.662017    -1.984212
 H     3.795106     0.616875     1.511449
 C     1.625656    -1.354087    -1.460785
 C     2.806508    -1.015946    -0.550749
 H     3.534329    -1.839777    -0.576718
 O     3.406477     0.197050    -0.974282
 O     2.033364    -1.517450    -2.801257
 O     4.850342    -0.911123    -2.289229
 C     4.421918     0.133470    -1.867026
 H     5.433442     1.903802    -1.314557
 C     4.910995     1.504505    -2.194925
 C     2.619727    -2.688487    -3.117544
 H     2.427847    -2.104369    -5.177067
 O     2.737112    -3.601578    -2.343499
 C     3.125579    -2.646827    -4.527762
 H     4.076577    -2.094584    -4.508673
 H     4.067762     2.183990    -2.365570
 H     5.579390     1.462325    -3.060662
 H     3.302223    -3.663951    -4.892624
 F     5.136974     2.237560     0.877874
 F     4.550958     4.204697     1.901922
 B     4.211826     3.290002     0.933801
 F     2.927188     2.714076     1.256117
 F     4.088273     3.883253    -0.321965
 H     1.132940    -2.264924    -1.105947
 H     0.708071     3.845311     1.645039
 H     1.923798     4.964112    -0.419278
 C    -0.161539     3.706718     0.987289
 C     1.008300     4.768134    -0.993366
 C     0.299525     3.531227    -0.455493
 O     1.135774     2.391740    -0.595863
 H     0.351356     5.648673    -0.939947
 H    -0.577312     3.324905    -1.093099
 H    -0.721979     2.829868     1.341659
 H    -0.820627     4.581491     1.081801
 H     1.302203     4.611235    -2.040347
 H    -0.497308     0.833968     0.179135
 H     1.904174     2.503634     0.012605
 C    -1.092451    -4.517712    -1.213763
 C     0.104517    -4.838635    -0.321951
 H     0.122274    -4.161899     0.545488
 H     1.044079    -4.715921    -0.877981
 H     0.053206    -5.871159     0.055546
 C    -2.415255    -4.688943    -0.468469
 H    -3.262213    -4.438241    -1.123370
 H    -2.464065    -4.022999     0.405635
 H    -2.543505    -5.722761    -0.113232
 O    -0.986603    -3.232472    -1.787393
 H    -1.086027    -5.215642    -2.070052
 H    -0.895678    -2.587444    -1.057425
Cl    -2.965749     1.890425    -0.981864
 C    -4.752073     1.741578    -0.845517
 N    -4.644498     0.770231     1.389216
 C    -5.178969     1.765465     0.682216
 O    -5.926643     2.631959     1.076054
 H    -3.974481     0.049573     1.024185
Cl    -5.273644     0.194262    -1.587513
Cl    -5.507656     3.087125    -1.701363
 H    -4.861093     0.756425     2.376676
   88
INT1-4*'
Cl     2.906660     1.978099     3.040483
Cl     1.079904    -0.294052     3.078063
 C     1.308026     1.383487     2.481579
Cl     0.041862     2.416015     3.176156
 N     2.163846     0.642932     0.357551
 C     1.290347     1.436399     0.902714
 H    -2.323249    -0.663168     5.641263
 H    -2.132326     1.074540     6.095363
 H     2.022387     1.670251    -3.400093
 C    -1.975446     0.324837     5.313183
 H     2.179678     0.814213    -0.646783
 O     0.484113     2.237374     0.388805
 C     2.093619     0.595890    -3.609533
 H    -0.902890     0.244017     5.089802
 C    -0.662099    -0.661222    -0.401079
 H     3.006775     0.192058    -3.149605
 H     2.150100     0.386103    -4.685548
 H    -4.128060     0.690229     2.018275
 O    -1.160105    -0.259984     0.792298
 O    -3.192381     1.819660     3.860162
 C    -2.689785     0.742464     4.058683
 C    -3.284740    -0.005093     1.902316
 O     0.192313     0.674520    -2.249128
 C     0.919896    -0.135482    -3.031517
 C    -2.287582     0.612770     0.935911
 H    -1.883051     1.542808     1.361040
 O     0.643323    -1.299434    -3.203479
 C    -0.990085     0.164432    -1.663266
 O    -2.688503    -0.257720     3.165446
 H    -1.491836    -0.504079    -2.374606
 H    -3.643327    -0.969479     1.535149
 C    -1.867266     1.360286    -1.377561
 C    -2.943477     0.974987    -0.379299
 H    -3.624963     1.822301    -0.225724
 O    -3.676167    -0.148289    -0.875782
 O    -2.424621     1.747400    -2.622583
 O    -5.194979     1.220394    -1.810476
 C    -4.795639     0.104673    -1.589924
 H    -5.768915    -1.728737    -1.136853
 C    -5.447046    -1.168670    -2.024857
 C    -2.934482     2.993606    -2.687155
 H    -3.084999     2.737640    -4.820067
 O    -2.851963     3.791615    -1.792323
 C    -3.641003     3.199231    -3.994940
 H    -4.617757     2.700112    -3.915294
 H    -4.718909    -1.816028    -2.527586
 H    -6.297305    -0.941029    -2.675434
 H    -3.791382     4.269105    -4.172609
 F    -5.016563    -2.926977     0.665566
 F    -3.862129    -4.912386     0.695857
 B    -3.898660    -3.619046     0.252488
 F    -2.725752    -2.921918     0.866414
 F    -3.701207    -3.523152    -1.114310
 H    -1.265549     2.172287    -0.951305
 H    -0.162525    -3.497344     1.447961
 H    -1.396530    -4.796634    -0.443152
 C     0.586763    -3.219938     0.693870
 C    -0.696750    -4.372735    -1.174660
 C    -0.056258    -3.098234    -0.671335
 O    -1.108393    -2.057008    -0.651925
 H     0.098351    -5.107007    -1.363642
 H     0.644736    -2.718614    -1.423204
 H     1.081332    -2.290885     1.004447
 H     1.356867    -4.002022     0.654171
 H    -1.239758    -4.191361    -2.109619
 H     0.429024    -0.727453    -0.295361
 H    -1.887353    -2.360957    -0.003604
 C     1.900099     4.492266    -1.422806
 C     0.840389     5.305583    -0.680325
 H     0.521574     4.767385     0.224360
 H    -0.046870     5.446528    -1.313930
 H     1.224881     6.293460    -0.383051
 C     3.128313     4.240946    -0.547337
 H     3.861755     3.621173    -1.083167
 H     2.848065     3.707843     0.372562
 H     3.615662     5.184554    -0.256457
 O     1.365790     3.291737    -1.926138
 H     2.223533     5.065917    -2.311315
 H     0.981568     2.810273    -1.160298
Cl     3.346390    -2.088282    -1.416734
 C     4.917571    -1.576071    -0.709290
 N     3.958611    -1.095365     1.474947
 C     4.894815    -1.811779     0.859615
 O     5.682404    -2.590432     1.352488
 H     3.286591    -0.405407     1.018959
Cl     5.184430     0.158693    -1.066885
Cl     6.213661    -2.530374    -1.442996
 H     3.906445    -1.206577     2.478932
   88
TS1-4*' 
Cl     2.625261     3.893196     0.910240
Cl     0.180220     5.029035    -0.195086
 C     1.013803     3.512143     0.191479
Cl     1.264674     2.578015    -1.305875
 N    -0.666120     3.195112     1.907356
 C     0.281853     2.637411     1.245327
 H    -0.488076     3.011125    -4.796700
 H    -1.035079     3.284552    -3.118258
 H     1.141251     1.130385     5.392293
 C    -1.120823     2.623031    -3.991622
 H    -0.981423     2.550682     2.637817
 O     0.766097     1.459898     1.345774
 C     1.461932     0.684521     4.445271
 H    -2.175160     2.601176    -4.292862
 C    -0.995214     0.017883     1.076567
 H     2.215936    -0.095256     4.607632
 H     1.906222     1.461464     3.805513
 H    -0.743056    -1.256847    -3.157042
 O    -1.080418     0.184585    -0.177303
 O     0.421437     0.770609    -3.876074
 C    -0.648858     1.250531    -3.599846
 C    -1.271693    -0.678150    -2.386440
 O     0.678901    -0.720602     2.761455
 C     0.279374     0.147714     3.696674
 C    -0.381400    -0.620768    -1.162384
 H     0.554246    -0.086544    -1.373862
 O    -0.870462     0.465759     3.874571
 C    -0.209852    -1.114385     1.731877
 O    -1.579396     0.619487    -2.870007
 H    -0.971988    -1.795521     2.131143
 H    -2.230224    -1.149523    -2.155611
 C     0.653694    -1.843906     0.727964
 C    -0.028289    -1.987053    -0.625761
 H     0.670379    -2.472005    -1.322566
 O    -1.214225    -2.751345    -0.492777
 O     0.935974    -3.115234     1.282982
 O    -0.111173    -4.652097    -0.958229
 C    -1.139595    -4.086687    -0.677679
 H    -3.118630    -4.394233    -1.355101
 C    -2.487145    -4.707300    -0.511920
 C     2.108595    -3.684323     0.931868
 H     1.706946    -5.231356     2.371688
 O     2.972898    -3.106767     0.329251
 C     2.140730    -5.117337     1.370530
 H     1.514413    -5.680503     0.663118
 H    -2.985247    -4.310120     0.380317
 H    -2.393968    -5.797336    -0.475263
 H     3.167747    -5.495326     1.339582
 F    -3.935167    -2.600570    -2.385361
 F    -5.973245    -1.599187    -2.063944
 B    -4.808169    -2.008940    -1.464136
 F    -4.131096    -0.856329    -0.909457
 F    -5.048222    -2.887966    -0.406098
 H     1.582431    -1.284112     0.590063
 H    -5.248006     0.180111     1.204255
 H    -5.152275    -2.361686     1.877949
 C    -4.640212     0.385267     2.097592
 C    -4.539449    -2.063187     2.739385
 C    -3.745234    -0.805626     2.406133
 O    -2.854244    -1.087007     1.327159
 H    -5.195017    -1.891623     3.606099
 H    -3.086198    -0.553851     3.252989
 H    -4.064201     1.305613     1.924276
 H    -5.321196     0.575075     2.940255
 H    -3.861399    -2.896069     2.977396
 H    -1.502803     0.770769     1.670078
 H    -3.347085    -1.077780     0.471127
 C    -3.832542     3.577830     0.109346
 C    -3.736328     5.020959    -0.386087
 H    -2.682380     5.325448    -0.470789
 H    -4.230847     5.701162     0.322422
 H    -4.205540     5.140639    -1.374670
 C    -3.128610     2.608529    -0.832064
 H    -3.290438     1.565325    -0.537536
 H    -2.044821     2.794433    -0.841220
 H    -3.496705     2.711133    -1.862593
 O    -3.372162     3.463914     1.435552
 H    -4.901714     3.302110     0.150212
 H    -2.402426     3.608213     1.454650
Cl     5.107547    -1.844651    -1.901942
 O     2.691927    -0.416479    -1.357542
 H     2.302850     0.910878     0.836556
 C     3.480340    -0.185705    -0.467612
 N     3.231987     0.478889     0.662519
 C     4.976143    -0.638575    -0.634812
 H     3.961416     0.605890     1.347625
Cl     5.892798     0.840481    -1.086642
Cl     5.651433    -1.284193     0.898899
   88
INT1-4*'
Cl     2.612965     3.879446     0.924254
Cl     0.176722     5.020239    -0.184375
 C     1.007785     3.496330     0.192210
Cl     1.262920     2.576447    -1.303908
 N    -0.650945     3.192684     1.931850
 C     0.239266     2.625531     1.225793
 H    -0.487851     3.013076    -4.796646
 H    -1.045066     3.285663    -3.121033
 H     1.137615     1.119315     5.420376
 C    -1.122783     2.622937    -3.994159
 H    -1.020179     2.534783     2.625124
 O     0.637187     1.374954     1.266696
 C     1.468215     0.678395     4.474350
 H    -2.175605     2.598117    -4.300563
 C    -0.754795     0.199529     1.056178
 H     2.225661    -0.097043     4.640747
 H     1.919082     1.463743     3.848955
 H    -0.760347    -1.265961    -3.161558
 O    -1.056183     0.200609    -0.199766
 O     0.426365     0.777556    -3.872792
 C    -0.649216     1.250238    -3.599800
 C    -1.271289    -0.679399    -2.385335
 O     0.711687    -0.728644     2.781605
 C     0.295550     0.138042     3.711172
 C    -0.367933    -0.612048    -1.171561
 H     0.575007    -0.105422    -1.412231
 O    -0.853120     0.472208     3.864365
 C    -0.154833    -1.046170     1.706032
 O    -1.578613     0.619015    -2.876051
 H    -1.029252    -1.627336     2.033652
 H    -2.230965    -1.138820    -2.135645
 C     0.674800    -1.832986     0.720131
 C    -0.022237    -1.982056    -0.628517
 H     0.671354    -2.475528    -1.324603
 O    -1.205255    -2.748045    -0.489588
 O     0.939671    -3.104870     1.285517
 O    -0.103938    -4.649722    -0.958723
 C    -1.132030    -4.081422    -0.677399
 H    -3.110799    -4.385529    -1.356984
 C    -2.480464    -4.700832    -0.513599
 C     2.108409    -3.680605     0.935135
 H     1.700161    -5.229927     2.370647
 O     2.978244    -3.107953     0.332922
 C     2.137627    -5.114232     1.371298
 H     1.512034    -5.674112     0.660526
 H    -2.978337    -4.300140     0.377347
 H    -2.389221    -5.791120    -0.476716
 H     3.164271    -5.493517     1.342144
 F    -3.931949    -2.605988    -2.394551
 F    -5.976401    -1.612213    -2.077410
 B    -4.806273    -2.010240    -1.472822
 F    -4.140498    -0.857074    -0.929588
 F    -5.045432    -2.891543    -0.414948
 H     1.619931    -1.310449     0.557234
 H    -5.275634     0.167620     1.209294
 H    -5.207628    -2.382559     1.904705
 C    -4.674150     0.366163     2.108836
 C    -4.597342    -2.081622     2.767719
 C    -3.791163    -0.836089     2.421519
 O    -2.908072    -1.123938     1.360786
 H    -5.255948    -1.912131     3.633602
 H    -3.141044    -0.580224     3.276478
 H    -4.081206     1.274615     1.933802
 H    -5.361072     0.571657     2.943772
 H    -3.920384    -2.915921     3.005542
 H    -1.475715     0.761279     1.641797
 H    -3.397122    -1.136018     0.513321
 C    -3.838667     3.572055     0.106818
 C    -3.747625     5.014619    -0.390035
 H    -2.694659     5.323478    -0.476074
 H    -4.245402     5.695168     0.315863
 H    -4.215158     5.130632    -1.379526
 C    -3.129766     2.601354    -0.827929
 H    -3.274999     1.558534    -0.522763
 H    -2.047942     2.800068    -0.848902
 H    -3.504669     2.691296    -1.857052
 O    -3.377327     3.467535     1.436647
 H    -4.904964     3.290090     0.153359
 H    -2.423699     3.664158     1.452577
Cl     5.112819    -1.838108    -1.899870
 O     2.702914    -0.405107    -1.360867
 H     2.301222     0.869982     0.830053
 C     3.489458    -0.184219    -0.469893
 N     3.236453     0.478621     0.664028
 C     4.982548    -0.634898    -0.632782
 H     3.948721     0.586030     1.369798
Cl     5.894438     0.848296    -1.082552
Cl     5.654049    -1.278356     0.902211
   85
TS1-4''
Cl    -2.000490    -3.608205     2.839067
Cl    -2.015878    -0.688454     2.838741
 C    -1.115689    -2.156161     2.288594
Cl     0.505165    -2.149133     3.014667
 N    -2.053293    -2.491817     0.086400
 C    -1.036047    -2.045817     0.727889
 H     0.513194     1.741282     5.672339
 H     1.252316     0.128815     6.004192
 H    -1.280195    -1.954973    -4.003573
 C     0.777954     0.762659     5.246475
 H    -1.913590    -2.289656    -0.906808
 O     0.003448    -1.448449     0.304032
 C    -1.914740    -1.053981    -4.036679
 H    -0.155221     0.285382     4.901976
 C    -0.612338     0.751265    -0.054851
 H    -2.833266    -1.277855    -3.482800
 H    -2.166585    -0.807889    -5.073018
 H     3.006512     2.019304     2.172203
 O     0.037439     1.098929     0.978516
 O     2.669252     0.263139     3.831141
 C     1.688022     0.922336     4.070505
 C     1.919498     2.129745     2.044849
 O    -0.735180    -0.282361    -2.177428
 C    -1.206548     0.101457    -3.396044
 C     1.495210     1.100126     1.013416
 H     1.754328     0.090173     1.346928
 O    -1.082171     1.202591    -3.848343
 C    -0.024761     0.688016    -1.429668
 O     1.240181     1.911361     3.271247
 H    -0.181802     1.678128    -1.881377
 H     1.662643     3.141404     1.728870
 C     1.461809     0.399706    -1.388008
 C     2.116209     1.319094    -0.350405
 H     3.183250     1.091636    -0.290056
 O     1.909251     2.675689    -0.744130
 O     1.965096     0.692493    -2.682202
 O     3.880000     2.690787    -1.818690
 C     2.879761     3.264499    -1.483995
 H     2.493273     5.236265    -0.830522
 C     2.513966     4.681410    -1.772880
 C     3.062269     0.029920    -3.087797
 H     2.795101     0.926358    -5.016709
 O     3.537309    -0.902109    -2.487647
 C     3.609451     0.638745    -4.342096
 H     4.138665     1.557037    -4.043356
 H     1.493501     4.738795    -2.175914
 H     3.249430     5.111811    -2.473690
 H     4.304779    -0.049350    -4.828943
 F     1.497080     5.389412     1.190421
 F    -0.553632     6.364927     1.612857
 B     0.121505     5.370488     0.928839
 F    -0.379231     4.080363     1.356235
 F    -0.122022     5.457263    -0.447546
 H     1.647844    -0.645091    -1.144426
 H    -2.676331     3.066317     1.966184
 H    -2.722032     5.121072     0.362553
 C    -3.319084     2.564626     1.217991
 C    -3.201588     4.509006    -0.414951
 C    -2.920313     3.013890    -0.193626
 O    -1.557297     2.705911    -0.466986
 H    -4.283964     4.695003    -0.401705
 H    -3.501836     2.433061    -0.944456
 H    -3.224798     1.473511     1.344256
 H    -4.380545     2.838118     1.415972
 H    -2.795372     4.834004    -1.397690
 H    -1.638423     0.430010     0.098955
 H    -1.009770     3.274411     0.132173
Cl    -4.254910    -0.223016    -1.106304
 C    -5.409257    -1.601284    -1.110997
 N    -4.665478    -2.491297     1.028973
 C    -5.734771    -2.028510     0.384090
 O    -6.861151    -1.904314     0.809570
 H    -3.688891    -2.547418     0.651300
Cl    -4.682049    -2.986426    -2.005553
Cl    -6.893901    -1.109483    -1.931679
 H    -4.799492    -2.726873     2.003172
Cl     5.335001    -3.858093     1.014417
 C     4.852024    -2.814407    -0.360525
 N     2.418725    -2.766547    -0.068318
 C     3.541783    -2.081824     0.112259
 O     3.657413    -1.017837     0.686791
 H     1.521730    -2.327728     0.195437
 H     2.412897    -3.571064    -0.677811
Cl     4.580951    -3.858671    -1.793007
Cl     6.101994    -1.636180    -0.702888
   85
INT1-4''
Cl     1.957209    -3.992132    -2.204588
Cl     1.802667    -1.183807    -2.967118
 C     1.051474    -2.460493    -1.953980
Cl    -0.628781    -2.685045    -2.484961
 N     2.310436    -1.752585    -0.015460
 C     1.124288    -2.116342    -0.409819
 H    -5.234915     0.345047    -3.663678
 H    -6.130948     0.437218    -2.109418
 H     2.523637    -0.470376     4.562233
 C    -5.190303     0.142024    -2.583727
 H     2.286324    -1.641858     0.998194
 O     0.073137    -2.267377     0.243140
 C     3.214150     0.040831     3.880302
 H    -5.009735    -0.933539    -2.457080
 C     1.081067     1.107855     0.171732
 H     3.749762    -0.725328     3.301659
 H     3.945899     0.638527     4.433012
 H    -1.855123     2.153596    -1.895320
 O     0.326752     0.639971    -0.850438
 O    -4.147658     1.864652    -1.246932
 C    -4.052210     0.920559    -1.990345
 C    -1.684286     1.080652    -2.035525
 O     1.368327     0.300080     2.462725
 C     2.462147     0.922641     2.928491
 C    -1.087439     0.428934    -0.794821
 H    -1.227442    -0.654526    -0.877724
 O     2.781021     2.034754     2.587873
 C     0.506993     1.037138     1.602578
 O    -2.883150     0.420107    -2.416015
 H     0.415434     2.065088     1.975731
 H    -0.977329     0.923727    -2.857545
 C    -0.836966     0.354824     1.660820
 C    -1.711053     0.850365     0.518310
 H    -2.706653     0.397677     0.596645
 O    -1.826092     2.265646     0.571445
 O    -1.393669     0.713071     2.920126
 O    -3.692022     2.090332     1.811722
 C    -2.933390     2.767850     1.164573
 H    -3.302928     4.349915    -0.171889
 C    -3.059420     4.229363     0.892261
 C    -2.356887    -0.063804     3.427553
 H    -2.298883     1.153438     5.201580
 O    -2.656046    -1.145084     2.983825
 C    -3.024101     0.602894     4.590327
 H    -3.733322     1.328189     4.164991
 H    -2.100022     4.737436     1.042537
 H    -3.850437     4.655691     1.517377
 H    -3.566999    -0.137527     5.186597
 F    -1.720246     4.822923    -1.958081
 F     0.355334     5.700401    -2.392852
 B    -0.395934     4.859061    -1.613854
 F     0.141382     3.472458    -1.863137
 F    -0.192176     5.075738    -0.262695
 H    -0.699949    -0.733233     1.571569
 H     2.549337     2.564381    -2.578241
 H     2.376593     4.811131    -1.273642
 C     3.186501     2.190649    -1.765232
 C     2.926125     4.350212    -0.442797
 C     2.806202     2.842725    -0.452588
 O     1.407710     2.523845    -0.103772
 H     3.987937     4.616375    -0.536694
 H     3.370849     2.426663     0.388945
 H     3.108316     1.096509    -1.724778
 H     4.231937     2.438418    -1.994148
 H     2.541460     4.759526     0.499043
 H     2.037651     0.567225     0.142049
 H     0.756484     2.946313    -0.841117
Cl     5.046800     0.330559     0.847519
 C     5.955970    -1.198857     0.584618
 N     4.673546    -1.795244    -1.394121
 C     5.909172    -1.583444    -0.955117
 O     6.947359    -1.639464    -1.578588
 H     3.773052    -1.769937    -0.819452
Cl     5.211554    -2.502111     1.565414
Cl     7.629553    -0.963463     1.102159
 H     4.589864    -2.050400    -2.369623
Cl    -6.460352    -2.720969    -0.607472
 C    -5.085693    -2.304307     0.431986
 N    -2.655160    -2.480877     0.446726
 C    -3.725820    -2.574227    -0.338645
 O    -3.754379    -2.804266    -1.528495
 H    -1.700510    -2.585517     0.075378
 H    -2.728287    -2.195166     1.421920
Cl    -5.173881    -3.281193     1.931586
Cl    -5.147782    -0.568374     0.849955
   91
INT2-4**
Cl     2.968089    -3.037187     2.600884
Cl     0.366560    -3.000659     1.288985
 C     1.672450    -1.971593     1.954441
Cl     1.017261    -1.006336     3.295321
 N     2.646581    -1.699792    -0.239449
 C     2.337672    -1.063088     0.851890
 H    -3.457038    -2.177374     3.971288
 H    -2.250585    -1.884910     5.289330
 H     3.744745     0.748511    -2.616281
 C    -2.454480    -1.805358     4.216570
 H     3.156645    -1.035319    -0.822107
 O     2.543944     0.125365     1.185293
 C     3.095394     0.211728    -3.322025
 H    -1.726120    -2.412689     3.659724
 C    -0.548697    -0.202421    -0.591578
 H     3.213767    -0.867491    -3.156235
 H     3.334056     0.446027    -4.364764
 H    -2.774389     1.860028     2.530079
 O    -0.767457    -0.144045     0.739963
 O    -1.747807     0.499942     4.383176
 C    -2.291399    -0.382038     3.765633
 C    -2.568931     1.002364     1.874206
 O     1.466515     0.564688    -1.705612
 C     1.667914     0.557641    -3.033046
 C    -1.124118     1.079571     1.400688
 H    -0.461878     1.110048     2.275923
 O     0.807071     0.799671    -3.842461
 C     0.218214     0.982067    -1.209627
 O    -2.808309    -0.224813     2.541452
 H    -0.368131     1.419143    -2.026661
 H    -3.264886     1.009584     1.030292
 C     0.473228     2.042616    -0.161862
 C    -0.822557     2.320122     0.568932
 H    -0.730615     3.187920     1.233529
 O    -1.825936     2.572337    -0.415238
 O     1.015745     3.149700    -0.855712
 O    -2.829444     4.109070     0.881330
 C    -2.776265     3.488773    -0.148385
 H    -4.318601     2.649779    -1.331369
 C    -3.737952     3.582070    -1.295568
 C     1.810193     3.969672    -0.142103
 H     3.479411     4.139161    -1.379369
 O     1.829649     3.988309     1.060488
 C     2.661660     4.799307    -1.055255
 H     2.100840     5.115952    -1.943202
 H    -3.191843     3.672721    -2.243355
 H    -4.407446     4.435685    -1.149518
 H     3.069387     5.660930    -0.516475
 F    -4.760470     0.574745    -0.628081
 F    -5.849821    -1.092906     0.517067
 B    -4.961876    -0.798299    -0.469637
 F    -3.635172    -1.334247    -0.068743
 F    -5.268770    -1.384720    -1.682849
 H     1.203738     1.667708     0.570271
 H    -3.223280    -2.466507    -2.316586
 H    -3.835104    -0.077126    -3.111442
 C    -2.186568    -2.297700    -2.631925
 C    -2.805202     0.029455    -3.474843
 C    -1.856539    -0.821087    -2.661607
 O    -1.866686    -0.284821    -1.278950
 H    -2.764896    -0.295277    -4.523714
 H    -0.824045    -0.676662    -3.001936
 H    -1.493002    -2.830402    -1.969776
 H    -2.053509    -2.704296    -3.643962
 H    -2.509533     1.085552    -3.431703
 H    -0.034539    -1.145935    -0.806923
 H    -2.621028    -0.739014    -0.685583
 C     5.055413     1.899922     0.292727
 C     4.789877     2.424003     1.702467
 H     4.187970     1.693511     2.262249
 H     4.220374     3.362366     1.669108
 H     5.731666     2.596033     2.246388
 C     5.825669     0.579698     0.324813
 H     6.007844     0.211484    -0.695759
 H     5.245046    -0.183458     0.864314
 H     6.797202     0.691887     0.830459
 O     3.861290     1.772495    -0.448049
 H     5.665287     2.645059    -0.252344
 H     3.291753     1.145173     0.065421
 C     1.308763    -3.659315    -2.769242
 C     2.706993    -3.731953    -3.385040
 H     3.467406    -3.545993    -2.610921
 H     2.822477    -2.974110    -4.173306
 H     2.904049    -4.719933    -3.828684
 C     1.115640    -4.749864    -1.717776
 H     0.096407    -4.720702    -1.307824
 H     1.812655    -4.596563    -0.880931
 H     1.288342    -5.750623    -2.142256
 O     1.046952    -2.380578    -2.248941
 H     0.569423    -3.816299    -3.576605
 H     1.626478    -2.244406    -1.438042
   91
TS2-4**
Cl     0.778477    -3.961985     2.694577
Cl    -1.390222    -2.454421     1.456340
 C     0.301529    -2.359867     2.026684
Cl     0.406454    -1.158792     3.335389
 N     1.060088    -2.713434    -0.237363
 C     1.305800    -2.053770     0.854112
 H    -4.271858     0.434375     2.894646
 H    -3.634628     0.087981     4.566079
 H     3.279885    -1.495551    -2.726160
 C    -3.388239     0.233301     3.508562
 H     1.829314    -2.507413    -0.875751
 O     2.244069    -1.270630     1.141711
 C     2.422046    -1.412869    -3.409019
 H    -2.929980    -0.690062     3.123302
 C    -0.493972     0.361624    -0.374688
 H     1.772879    -2.287785    -3.267536
 H     2.737023    -1.348426    -4.455591
 H    -1.122622     3.476269     2.512115
 O    -0.476404     0.594851     0.963185
 O    -1.520472     1.610963     4.179231
 C    -2.358729     1.309379     3.367047
 C    -1.361051     2.708287     1.761435
 O     1.423324    -0.195649    -1.708484
 C     1.630174    -0.200559    -3.033856
 C    -0.112824     1.859955     1.496841
 H     0.347683     1.598881     2.457798
 O     1.229143     0.658696    -3.779612
 C     0.745287     0.886338    -1.123112
 O    -2.445659     1.900769     2.158622
 H     0.499083     1.609860    -1.908158
 H    -1.702675     3.197563     0.843708
 C     1.693788     1.530761    -0.128579
 C     0.946782     2.585344     0.657279
 H     1.622357     3.147586     1.311402
 O     0.377134     3.491016    -0.300101
 O     2.769909     2.034778    -0.893657
 O     0.696232     5.268427     1.040349
 C     0.325346     4.800619    -0.002339
 H    -1.343391     5.284479    -1.245481
 C    -0.283924     5.562649    -1.147930
 C     3.947587     2.176790    -0.255112
 H     5.262491     1.244029    -1.573644
 O     4.048325     2.197233     0.943441
 C     5.069297     2.275124    -1.243815
 H     4.775777     2.867580    -2.119132
 H     0.214657     5.295648    -2.088805
 H    -0.206411     6.638526    -0.961662
 H     5.962991     2.689321    -0.765661
 F    -4.501245     0.212865     0.464728
 F    -5.191830    -1.862683    -0.229197
 B    -4.754131    -0.626139    -0.600310
 F    -3.413154    -0.832615    -1.262507
 F    -5.544657    -0.022245    -1.555212
 H     2.054004     0.765345     0.577037
 H    -2.812155     0.582501    -3.396557
 H    -4.184702     1.880113    -1.705589
 C    -2.019334     1.336483    -3.299547
 C    -3.338981     2.550547    -1.505624
 C    -2.022874     1.903895    -1.894903
 O    -1.777547     0.827489    -0.933021
 H    -3.477084     3.467830    -2.096148
 H    -1.196318     2.606747    -1.738309
 H    -1.054994     0.881213    -3.554558
 H    -2.218749     2.144474    -4.017795
 H    -3.360208     2.798796    -0.437520
 H    -0.558652    -0.719140    -0.513536
 H    -2.507971     0.036734    -1.025847
 C     5.220575    -1.447342     0.029377
 C     5.458293    -0.889849     1.431708
 H     4.577148    -1.084331     2.060243
 H     5.606407     0.197983     1.399899
 H     6.337995    -1.356380     1.901786
 C     4.993620    -2.958772     0.063320
 H     4.818674    -3.347929    -0.950648
 H     4.110474    -3.193887     0.675834
 H     5.859448    -3.486891     0.491888
 O     4.153383    -0.788045    -0.615958
 H     6.116038    -1.243573    -0.588394
 H     3.358918    -0.935725    -0.035861
 C    -1.547908    -3.038050    -2.729561
 C    -0.739263    -3.940135    -3.664139
 H     0.019683    -4.496302    -3.091112
 H    -0.221610    -3.341085    -4.427962
 H    -1.381255    -4.672519    -4.177485
 C    -2.287410    -3.850903    -1.672538
 H    -2.941051    -3.204947    -1.075085
 H    -1.569461    -4.341878    -0.998098
 H    -2.910488    -4.627923    -2.141176
 O    -0.723876    -2.047496    -2.161641
 H    -2.295502    -2.494275    -3.333610
 H    -0.177379    -2.445730    -1.429412
   91
INT3-4**
Cl     0.378880    -3.184085     3.492825
Cl    -1.661561    -1.926491     1.818006
 C     0.027700    -1.827900     2.367740
Cl     0.230093    -0.288465     3.255311
 N     0.747445    -2.829578     0.291550
 C     1.059436    -1.947968     1.189392
 H    -4.567198     2.921686     2.675338
 H    -3.984927     2.004290     4.123757
 H     2.855789    -2.264946    -2.392739
 C    -3.823581     2.214146     3.061431
 H     1.531804    -2.876226    -0.360031
 O     2.075307    -1.217705     1.304226
 C     1.979544    -2.208475    -3.054897
 H    -3.920942     1.286285     2.478889
 C    -0.674851     0.643408    -0.739047
 H     1.228433    -2.933044    -2.713211
 H     2.241562    -2.405522    -4.099533
 H    -0.429214     4.134382     2.031970
 O    -1.091860     1.887014    -0.304943
 O    -1.500340     2.584583     3.599843
 C    -2.431756     2.723847     2.848784
 C    -1.012232     3.667372     1.227368
 O     1.235693    -0.531823    -1.629909
 C     1.358453    -0.855872    -2.928152
 C    -0.297242     2.425034     0.735523
 H    -0.229526     1.702968     1.566505
 O     1.008255    -0.132430    -3.829181
 C     0.742383     0.739111    -1.302745
 O    -2.324556     3.348737     1.657233
 H     0.731629     1.375308    -2.198526
 H    -1.139595     4.380810     0.404593
 C     1.676663     1.355197    -0.274084
 C     1.120111     2.676142     0.231166
 H     1.756522     3.080006     1.028899
 O     1.106628     3.576357    -0.881688
 O     2.913482     1.502228    -0.950023
 O     1.640946     5.336340     0.412083
 C     1.428898     4.859036    -0.672109
 H     0.511217     5.507592    -2.496535
 C     1.478175     5.597578    -1.982977
 C     4.027929     1.565007    -0.197186
 H     5.284189     0.300527    -1.275162
 O     4.014235     1.728544     0.994000
 C     5.241862     1.377999    -1.057567
 H     5.140024     1.919967    -2.006201
 H     2.234073     5.136658    -2.633482
 H     1.718191     6.651286    -1.809315
 H     6.140917     1.692449    -0.517466
 F    -3.519103     0.425289     0.431362
 F    -4.532839    -1.604152     0.738432
 B    -4.304312    -0.572555    -0.128744
 F    -3.473746    -1.117218    -1.251025
 F    -5.447638    -0.071927    -0.701583
 H     1.804638     0.666448     0.578672
 H    -3.013584    -0.530759    -3.822820
 H    -4.116070     1.216138    -2.276617
 C    -2.227824     0.208074    -4.032169
 C    -3.252305     1.878912    -2.412394
 C    -2.020264     1.099003    -2.828372
 O    -1.580585     0.204617    -1.745221
 H    -3.490649     2.601938    -3.206146
 H    -1.165222     1.769358    -2.984296
 H    -1.298273    -0.309145    -4.294117
 H    -2.549760     0.821680    -4.885101
 H    -3.081660     2.414453    -1.473052
 H    -0.745703    -0.126735     0.043728
 H    -2.354829    -0.491380    -1.448965
 C     4.900820    -2.265559     0.334734
 C     5.261390    -1.527851     1.623617
 H     4.363178    -1.408752     2.246170
 H     5.643918    -0.520816     1.407445
 H     6.022584    -2.078058     2.198261
 C     4.363801    -3.666248     0.630421
 H     4.098395    -4.183462    -0.303430
 H     3.460014    -3.607775     1.254735
 H     5.108534    -4.277519     1.163596
 O     3.995537    -1.522898    -0.450428
 H     5.815277    -2.370098    -0.279959
 H     3.206965    -1.350756     0.133968
 C    -1.803968    -3.689314    -1.953312
 C    -0.935866    -4.791358    -2.566439
 H    -0.156107    -5.097006    -1.851266
 H    -0.442127    -4.437026    -3.483625
 H    -1.531533    -5.681804    -2.821228
 C    -2.536210    -4.193831    -0.713637
 H    -3.197655    -3.417151    -0.313101
 H    -1.810999    -4.461705     0.069388
 H    -3.141606    -5.083280    -0.947802
 O    -1.046882    -2.533735    -1.691556
 H    -2.559480    -3.390046    -2.702933
 H    -0.501104    -2.687207    -0.871495
   91
Product-4** 
Cl    -1.036119     4.640404    -1.499151
Cl    -2.350379     2.015739    -1.567263
 C    -0.849873     2.884628    -1.894235
Cl    -0.396086     2.715392    -3.595385
 N     0.002332     2.077916     0.251779
 C     0.326455     2.393871    -0.993459
 H    -3.606820    -4.442641    -2.850130
 H    -3.847862    -2.985480    -3.892222
 H     1.542504     2.276008     3.233097
 C    -3.391823    -3.373981    -2.975611
 H     0.758088     1.754289     0.852250
 O     1.461683     2.388524    -1.453723
 C     0.899204     1.539648     3.733725
 H    -3.810814    -2.838700    -2.110334
 C    -0.259422    -1.333837     0.806601
 H    -0.143628     1.740606     3.441211
 H     1.011162     1.597792     4.821074
 H     0.604254    -3.620548    -2.913186
 O    -0.287154    -2.523420     0.073391
 O    -1.331119    -2.362908    -3.729128
 C    -1.916678    -3.129643    -3.007244
 C     0.104995    -3.678988    -1.934708
 O     1.245660     0.163214     1.901061
 C     1.235795     0.162500     3.245526
 C     0.382282    -2.409188    -1.152569
 H    -0.012867    -1.548549    -1.722817
 O     1.445501    -0.812701     3.918039
 C     1.202393    -1.065777     1.205962
 O    -1.281966    -3.900215    -2.096082
 H     1.574345    -1.872330     1.851134
 H     0.480462    -4.541815    -1.372394
 C     2.056386    -0.942967    -0.037569
 C     1.875212    -2.178579    -0.922110
 H     2.422859    -2.040803    -1.864589
 O     2.391062    -3.318578    -0.225360
 O     3.397491    -0.794808     0.386660
 O     4.432325    -3.100430    -1.156743
 C     3.685935    -3.631189    -0.376216
 H     3.301392    -5.517873     0.589708
 C     4.062504    -4.727426     0.583736
 C     4.240961    -0.171251    -0.462620
 H     5.465779     0.651493     1.052297
 O     3.927753     0.187856    -1.564461
 C     5.584641    -0.007539     0.182254
 H     5.953502    -0.982516     0.526471
 H     4.101574    -4.302644     1.597388
 H     5.044479    -5.133648     0.320140
 H     6.286909     0.431120    -0.533526
 F    -2.701276    -1.044488    -0.811424
 F    -4.448693     0.434547    -0.729326
 B    -3.946036    -0.770349    -0.227245
 F    -3.770622    -0.630987     1.178302
 F    -4.828272    -1.816252    -0.472948
 H     1.760507    -0.062868    -0.629241
 H    -2.468682    -1.583437     4.055599
 H    -3.344838    -2.846644     1.989076
 C    -1.586044    -2.239038     4.026290
 C    -2.408508    -3.417224     1.950785
 C    -1.283430    -2.609295     2.586275
 O    -1.095191    -1.373032     1.895712
 H    -2.539655    -4.368181     2.490392
 H    -0.341952    -3.186643     2.543917
 H    -0.737541    -1.714946     4.483525
 H    -1.805872    -3.139886     4.617656
 H    -2.190245    -3.628492     0.898511
 H    -0.620021    -0.502025     0.178876
 H    -2.431419     0.469194     1.675772
 C     3.708348     3.572559     0.630489
 C     4.570731     3.790550    -0.610938
 H     3.949923     3.716319    -1.516491
 H     5.352020     3.021181    -0.680446
 H     5.051533     4.780496    -0.599726
 C     2.622119     4.641080     0.750563
 H     1.986628     4.451540     1.627392
 H     1.976676     4.639216    -0.139956
 H     3.059348     5.646262     0.851324
 O     3.162099     2.272816     0.647415
 H     4.354166     3.632215     1.525555
 H     2.662359     2.180788    -0.191962
 C    -3.284484     2.204932     1.936793
 C    -4.084397     1.820759     3.175349
 H    -3.474628     1.948608     4.083641
 H    -4.399160     0.771265     3.104720
 H    -4.986548     2.443988     3.269698
 C    -2.816557     3.648187     1.974426
 H    -2.276382     3.916669     1.056522
 H    -2.143659     3.813709     2.830725
 H    -3.671640     4.332306     2.073689
 O    -2.128258     1.389394     1.817306
 H    -3.919850     2.050257     1.047751
 H    -0.948389     1.917767     0.629168
   85
TS2-4''
Cl     1.505994    -4.116034    -2.290114
Cl     1.870992    -1.270047    -2.799238
 C     0.839873    -2.472296    -1.977606
Cl    -0.803108    -2.381745    -2.663600
 N     1.985906    -2.082294     0.107327
 C     0.809978    -2.283184    -0.408982
 H    -5.211175     1.400163    -3.636992
 H    -6.087091     1.565699    -2.074898
 H     2.070637    -1.240564     4.465927
 C    -5.206194     1.143692    -2.567802
 H     1.892293    -2.029272     1.121151
 O    -0.304634    -2.381945     0.149273
 C     2.700153    -0.359226     4.289192
 H    -5.201987     0.048036    -2.493071
 C     1.060786     0.865891     0.134568
 H     3.583624    -0.697268     3.731163
 H     3.010871     0.096663     5.234464
 H    -1.563016     2.480987    -1.705151
 O     0.230774     0.370919    -0.810281
 O    -3.901002     2.573423    -1.119742
 C    -3.956333     1.686506    -1.939711
 C    -1.592506     1.415844    -1.961656
 O     1.382334     0.055052     2.400768
 C     1.962126     0.648410     3.462600
 C    -1.180755     0.530128    -0.790163
 H    -1.568500    -0.475263    -0.990693
 O     1.893642     1.830056     3.688395
 C     0.537601     0.846625     1.581498
 O    -2.886462     1.052500    -2.424528
 H     0.515617     1.852589     2.011505
 H    -0.899038     1.220118    -2.784418
 C    -0.861152     0.276009     1.645555
 C    -1.712567     0.939044     0.573344
 H    -2.754406     0.615786     0.670505
 O    -1.654490     2.360355     0.727700
 O    -1.337548     0.594456     2.947967
 O    -3.497853     2.354743     2.016888
 C    -2.671386     2.954340     1.380868
 H    -3.034689     4.629099     0.173082
 C    -2.628946     4.438707     1.176711
 C    -2.385184    -0.091723     3.424519
 H    -2.096029     0.936377     5.293715
 O    -2.847306    -1.070602     2.894883
 C    -2.911942     0.545464     4.673925
 H    -3.535556     1.393058     4.354008
 H    -1.601270     4.820386     1.208418
 H    -3.253267     4.938180     1.924533
 H    -3.526051    -0.170650     5.229497
 F     1.018744     2.612549    -3.190275
 F     2.877743     1.949996    -4.360704
 B     2.381894     2.738005    -3.375895
 F     2.983725     2.222579    -2.066854
 F     2.770212     4.053356    -3.451439
 H    -0.832032    -0.812179     1.469637
 H     3.434132     3.902774     0.382607
 H     1.693441     4.665141    -1.444917
 C     2.594584     3.878856     1.091945
 C     0.903867     4.519983    -0.696519
 C     1.312801     3.520642     0.366997
 O     1.489782     2.218485    -0.274740
 H     0.700861     5.486146    -0.213053
 H     0.482124     3.387914     1.067456
 H     2.812142     3.163194     1.894438
 H     2.498521     4.874805     1.546348
 H    -0.000170     4.187251    -1.218371
 H     1.971109     0.256170     0.070943
 H     2.175875     2.210263    -1.147062
Cl     4.514798     0.303541     1.058341
 C     5.519165    -1.189959     1.019679
 N     4.497934    -2.073599    -1.005578
 C     5.656264    -1.692014    -0.482129
 O     6.751095    -1.679543    -1.002128
 H     3.538375    -2.060432    -0.539636
Cl     4.750485    -2.462321     2.023197
Cl     7.112713    -0.815313     1.688002
 H     4.526018    -2.345722    -1.979842
Cl    -6.766814    -1.828528    -0.884883
 C    -5.384729    -1.660525     0.213382
 N    -3.006207    -2.212569     0.246000
 C    -4.041433    -1.995549    -0.560807
 O    -4.047648    -1.984493    -1.773154
 H    -2.052069    -2.387831    -0.113520
 H    -3.078481    -2.073907     1.250846
Cl    -5.628073    -2.735951     1.622489
Cl    -5.266836     0.033687     0.777761
   85
INT2-4''
Cl    -1.665433    -4.412056    -0.873979
Cl    -1.198682    -2.559234     1.331222
 C    -0.591446    -3.124871    -0.259387
Cl     1.052185    -3.776391    -0.039165
 N    -1.769277    -1.458485    -1.541299
 C    -0.582849    -1.874013    -1.221694
 H     5.284689    -1.726600     3.600791
 H     6.152380    -0.605912     2.504570
 H    -1.485246     2.463801    -4.069937
 C     5.233073    -1.181798     2.645967
 H    -1.673879    -0.626949    -2.125289
 O     0.540051    -1.386038    -1.487528
 C    -2.308546     2.712941    -3.386088
 H     5.108113    -1.924682     1.847992
 C    -1.058176     0.903612     0.664604
 H    -2.998972     1.859658    -3.374321
 H    -2.826885     3.614199    -3.727781
 H     1.812200     0.622184     3.316496
 O    -0.212122     0.632841     1.721993
 O     4.092501     0.932001     2.906559
 C     4.053978    -0.256757     2.698060
 C     1.680923    -0.270606     2.691391
 O    -1.153603     1.819171    -1.566536
 C    -1.755746     2.936960    -2.009139
 C     1.057422     0.121545     1.365426
 H     0.957046    -0.767714     0.722917
 O    -1.817347     3.960575    -1.377050
 C    -0.422089     1.864332    -0.353712
 O     2.914977    -0.943188     2.517353
 H    -0.440505     2.889449     0.039148
 H     0.998937    -0.976440     3.180539
 C     1.011853     1.489189    -0.679848
 C     1.813771     1.176439     0.577844
 H     2.813212     0.820889     0.297128
 O     1.922149     2.329543     1.409918
 O     1.547328     2.620476    -1.360858
 O     3.827976     2.989321     0.412955
 C     3.022890     3.087584     1.303482
 H     3.528703     3.468587     3.302697
 C     3.117378     4.040089     2.458275
 C     2.579448     2.430190    -2.192734
 H     2.365094     4.497518    -2.761090
 O     3.000647     1.347422    -2.512662
 C     3.149483     3.740338    -2.643909
 H     3.835365     4.071911    -1.850795
 H     2.128615     4.417183     2.746192
 H     3.796090     4.863469     2.212489
 H     3.711962     3.602063    -3.573140
 F    -2.343878    -0.877256     3.364288
 F    -4.156434    -2.126893     2.735398
 B    -3.698957    -0.913408     3.143060
 F    -3.901354     0.023360     1.916493
 F    -4.421691    -0.332771     4.141892
 H     1.007355     0.594340    -1.323476
 H    -4.175899     3.163649     1.773032
 H    -3.209927     1.809620     3.794969
 C    -3.183151     3.628116     1.685352
 C    -2.214838     2.210089     3.561457
 C    -2.113355     2.649361     2.115628
 O    -2.233750     1.485570     1.218540
 H    -2.035750     3.082747     4.205674
 H    -1.108466     3.048487     1.924003
 H    -3.025504     3.953090     0.649606
 H    -3.160269     4.510616     2.339772
 H    -1.473154     1.437192     3.786680
 H    -1.416230    -0.006938     0.154701
 H    -3.036990     0.720224     1.567049
Cl    -4.449791     1.220687    -0.984453
 C    -5.358836    -0.164752    -1.680967
 N    -4.278779    -1.925816    -0.368185
 C    -5.425608    -1.277656    -0.554071
 O    -6.465093    -1.409624     0.052026
 H    -3.374236    -1.757539    -0.875010
Cl    -4.530579    -0.732175    -3.161380
Cl    -6.992221     0.372222    -2.105570
 H    -4.235373    -2.476675     0.482631
Cl     7.032871    -1.875457    -0.470285
 C     5.629588    -1.017831    -1.132110
 N     3.229873    -1.293937    -1.409724
 C     4.302863    -1.844811    -0.853211
 O     4.359038    -2.845104    -0.170219
 H     2.284090    -1.688696    -1.297540
 H     3.279775    -0.426983    -1.941853
Cl     5.859881    -0.791827    -2.895663
Cl     5.470341     0.582531    -0.350842
   85
INT3-4''
Cl    -1.302916    -4.419001    -1.872606
Cl    -1.109680    -2.940721     0.636800
 C    -0.423473    -3.125817    -1.010474
Cl     1.291034    -3.577003    -0.856585
 N    -1.813101    -1.451680    -2.044399
 C    -0.582683    -1.735990    -1.742376
 H     4.880162    -2.575442     3.147742
 H     5.813115    -1.217295     2.439531
 H    -1.193012     3.782662    -3.372319
 C     4.886174    -1.794471     2.372728
 H    -1.820813    -0.543596    -2.511577
 O     0.459782    -1.049337    -1.874043
 C    -1.941365     4.136026    -2.651080
 H     4.807607    -2.296497     1.399757
 C    -1.245807     0.746872     0.544136
 H    -2.886253     3.626399    -2.885586
 H    -2.076714     5.219177    -2.730628
 H     1.433904    -0.149896     3.308685
 O    -0.503118     0.239910     1.591031
 O     3.745465     0.216357     3.072307
 C     3.707283    -0.894680     2.599072
 C     1.333926    -0.870274     2.487025
 O    -1.216198     2.470085    -1.177000
 C    -1.511578     3.782126    -1.257062
 C     0.808062    -0.173989     1.245814
 H     0.782539    -0.883042     0.404247
 O    -1.449831     4.542550    -0.325820
 C    -0.565354     1.996300    -0.011322
 O     2.575222    -1.507947     2.228801
 H    -0.548273     2.786897     0.748924
 H     0.618535    -1.652265     2.761991
 C     0.873702     1.675121    -0.383641
 C     1.604932     1.039009     0.795470
 H     2.620339     0.755579     0.491061
 O     1.657827     1.946232     1.893051
 O     1.443648     2.933647    -0.722013
 O     3.605593     2.834116     1.202607
 C     2.755174     2.702573     2.045308
 H     3.123686     2.549178     4.103604
 C     2.774990     3.326339     3.408518
 C     2.514784     2.956673    -1.527437
 H     2.333096     5.103476    -1.519712
 O     2.943391     1.991726    -2.107079
 C     3.108364     4.330709    -1.583527
 H     3.760305     4.422889    -0.702655
 H     1.770087     3.639054     3.717221
 H     3.472227     4.170380     3.425971
 H     3.709710     4.440944    -2.491931
 F    -1.723804    -1.855971     3.378211
 F    -3.553106    -2.801877     2.382935
 B    -3.089639    -1.845977     3.261150
 F    -3.439032    -0.514339     2.595296
 F    -3.743433    -1.831228     4.452205
 H     0.888487     0.978123    -1.236905
 H    -4.779348     1.487972     2.470445
 H    -2.489555     1.498241     3.771925
 C    -4.383854     2.317168     1.870817
 C    -2.162294     2.325198     3.128546
 C    -2.873780     2.275047     1.791223
 O    -2.550214     1.018262     1.076370
 H    -2.405749     3.276209     3.622644
 H    -2.517497     3.075046     1.132258
 H    -4.831678     2.251872     0.871871
 H    -4.685544     3.267313     2.332694
 H    -1.073691     2.256176     3.010468
 H    -1.430256    -0.000278    -0.245548
 H    -2.913057     0.181395     1.706865
Cl    -3.831044     1.235644    -1.840355
 C    -5.198219     0.076821    -1.688257
 N    -4.012330    -1.520702    -0.263212
 C    -5.042221    -0.679094    -0.302386
 O    -5.829559    -0.424025     0.583448
 H    -3.288725    -1.625007    -1.013805
Cl    -5.162831    -1.059878    -3.057426
Cl    -6.718338     0.990292    -1.707193
 H    -3.876134    -2.024432     0.612492
Cl     6.927997    -1.603211    -0.729593
 C     5.538961    -0.617044    -1.218608
 N     3.160303    -0.838065    -1.682810
 C     4.221865    -1.503266    -1.239653
 O     4.275258    -2.648506    -0.843985
 H     2.217198    -1.258725    -1.717329
 H     3.219912     0.135824    -1.972933
Cl     5.849526     0.069405    -2.846243
Cl     5.300970     0.716399    -0.053183
   85
TS3-4''
Cl    -1.262568    -4.242464    -2.155014
Cl    -1.180354    -2.943133     0.461303
 C    -0.433050    -3.005988    -1.159755
Cl     1.280365    -3.452443    -0.978601
 N    -1.821378    -1.227948    -2.013380
 C    -0.580373    -1.583558    -1.829417
 H     4.759804    -2.834054     3.010506
 H     5.747933    -1.455716     2.423487
 H    -1.128367     4.086158    -3.207283
 C     4.808012    -2.000409     2.294320
 H    -1.815452    -0.328873    -2.498489
 O     0.472297    -0.942733    -2.048489
 C    -1.932465     4.310037    -2.494408
 H     4.741783    -2.430315     1.286367
 C    -1.185895     0.781072     0.468553
 H    -2.821209     3.751152    -2.818704
 H    -2.157427     5.381102    -2.485664
 H     1.379572    -0.315988     3.263617
 O    -0.510755     0.193999     1.510213
 O     3.707802     0.003335     3.074211
 C     3.647812    -1.084623     2.551489
 C     1.278581    -0.990041     2.403907
 O    -1.107568     2.590826    -1.139688
 C    -1.531009     3.867785    -1.116643
 C     0.806972    -0.214852     1.187383
 H     0.804641    -0.876893     0.307628
 O    -1.584130     4.541523    -0.120151
 C    -0.489413     2.060786     0.020309
 O     2.506621    -1.651872     2.141026
 H    -0.501262     2.808844     0.823257
 H     0.529790    -1.759115     2.622479
 C     0.954707     1.739427    -0.324967
 C     1.635751     1.011320     0.833376
 H     2.653986     0.726986     0.539686
 O     1.673860     1.847748     1.985257
 O     1.562845     3.001058    -0.566459
 O     3.660590     2.730358     1.408163
 C     2.784902     2.563759     2.218091
 H     3.099575     2.261954     4.267788
 C     2.781733     3.092136     3.620803
 C     2.650137     3.045972    -1.350127
 H     2.540326     5.192406    -1.203970
 O     3.056739     2.110478    -1.990705
 C     3.290812     4.398338    -1.296625
 H     3.916830     4.409122    -0.392494
 H     1.775175     3.401323     3.927491
 H     3.493480     3.918990     3.713504
 H     3.923233     4.547025    -2.177944
 F    -1.763887    -2.075945     3.290267
 F    -3.598294    -2.826480     2.138320
 B    -3.142826    -1.964482     3.160705
 F    -3.444171    -0.630895     2.715040
 F    -3.795410    -2.208517     4.342857
 H     0.983256     1.098316    -1.220753
 H    -4.747091     1.174546     2.418929
 H    -2.402582     1.046495     3.669708
 C    -4.394509     2.107048     1.961579
 C    -2.155702     2.000747     3.193188
 C    -2.885354     2.138684     1.876215
 O    -2.519803     1.050517     0.915889
 H    -2.475296     2.830809     3.839757
 H    -2.560725     3.040181     1.340765
 H    -4.850345     2.215556     0.968691
 H    -4.722532     2.952508     2.581232
 H    -1.068531     2.057137     3.063166
 H    -1.335938     0.094947    -0.382030
 H    -3.061184     0.178937     0.961087
Cl    -3.918355     1.376502    -1.865761
 C    -5.237837     0.173143    -1.642535
 N    -3.848747    -1.093226    -0.042532
 C    -5.076417    -0.557895    -0.250344
 O    -6.004670    -0.561601     0.516446
 H    -3.179396    -1.266192    -0.843610
Cl    -5.158047    -1.049572    -2.928111
Cl    -6.789675     1.023609    -1.696812
 H    -3.821836    -1.789269     0.719471
Cl     6.916423    -1.638580    -0.766244
 C     5.554699    -0.597277    -1.214811
 N     3.182747    -0.749716    -1.746274
 C     4.224484    -1.456999    -1.318810
 O     4.250361    -2.623977    -0.990382
 H     2.238954    -1.158871    -1.835510
 H     3.265355     0.237800    -1.978546
Cl     5.909326     0.189815    -2.786946
Cl     5.316070     0.659161     0.032805
   85
Product-4'' 
Cl    -0.934289    -4.962913    -1.305915
Cl    -1.209561    -2.967635     0.819344
 C    -0.310539    -3.412753    -0.645583
Cl     1.413182    -3.557249    -0.307176
 N    -1.782747    -2.197173    -2.163357
 C    -0.543716    -2.259855    -1.676579
 H     4.380706    -2.296665     3.464619
 H     5.429341    -1.069969     2.684568
 H    -1.710742     3.436136    -3.947674
 C     4.475287    -1.601391     2.617214
 H    -2.019101    -1.383917    -2.718601
 O     0.352292    -1.480130    -1.955460
 C    -2.304690     3.950326    -3.181696
 H     4.428170    -2.196692     1.696981
 C    -1.434586     1.142268     0.267553
 H    -3.289516     3.462756    -3.142916
 H    -2.435643     5.007632    -3.434011
 H     1.084350     0.319307     3.193088
 O    -0.762599     0.599961     1.365201
 O     3.427869     0.528177     3.045666
 C     3.339993    -0.620362     2.681890
 C     0.976121    -0.479305     2.450174
 O    -1.202063     2.576922    -1.647032
 C    -1.653084     3.827907    -1.831673
 C     0.527650     0.107787     1.122477
 H     0.513653    -0.690664     0.360527
 O    -1.562880     4.712407    -1.021353
 C    -0.593678     2.243658    -0.406588
 O     2.194946    -1.202052     2.306421
 H    -0.551371     3.133795     0.232391
 H     0.211157    -1.181381     2.795826
 C     0.818036     1.778524    -0.680835
 C     1.436959     1.214683     0.595211
 H     2.444420     0.832578     0.387018
 O     1.497094     2.223488     1.595987
 O     1.523151     2.932117    -1.129069
 O     3.534731     2.918934     0.947122
 C     2.627609     2.927052     1.741290
 H     2.851085     2.975608     3.824934
 C     2.601326     3.692336     3.029572
 C     2.620317     2.769808    -1.870889
 H     2.662689     4.907136    -2.117388
 O     2.973508     1.710308    -2.331053
 C     3.356923     4.062436    -2.034801
 H     3.952617     4.196058    -1.119948
 H     1.600280     4.092242     3.231513
 H     3.350120     4.490938     3.008994
 H     4.024975     4.006050    -2.900386
 F    -1.735784    -0.643272     4.031788
 F    -2.908382    -2.098948     2.695383
 B    -3.016075    -1.090001     3.715641
 F    -3.772958    -0.037822     3.169915
 F    -3.650075    -1.626236     4.816609
 H     0.824231     0.999532    -1.458278
 H    -4.639515     1.980971     2.361536
 H    -2.231706     1.721876     3.325923
 C    -4.306570     2.843444     1.768986
 C    -2.016959     2.661568     2.803962
 C    -2.816059     2.741060     1.510241
 O    -2.677770     1.587485     0.654216
 H    -2.303688     3.510799     3.442666
 H    -2.493815     3.621777     0.927909
 H    -4.861757     2.867108     0.821372
 H    -4.531355     3.763547     2.326625
 H    -0.935945     2.711277     2.627032
 H    -1.623665     0.349959    -0.479504
 H    -3.924117     0.101274     0.678998
Cl    -3.670771     0.682383    -2.324768
 C    -5.020139    -0.313565    -1.662625
 N    -3.990596    -0.897487     0.478097
 C    -4.404711    -1.390698    -0.671625
 O    -4.338225    -2.548621    -1.054480
 H    -2.568784    -2.724041    -1.773244
Cl    -5.834117    -1.135272    -3.002037
Cl    -6.173279     0.757558    -0.827498
 H    -3.605761    -1.509330     1.211321
Cl     6.853270    -1.654195    -0.318505
 C     5.508047    -0.729396    -1.004345
 N     3.163271    -1.008614    -1.598969
 C     4.205700    -1.623452    -1.042278
 O     4.233561    -2.740440    -0.568985
 H     2.254616    -1.473222    -1.635323
 H     3.208046    -0.051252    -1.949004
Cl     5.934871    -0.207619    -2.667537
Cl     5.172302     0.702430     0.000492
   86
INT1-5**
Cl     2.675169    -2.868871    -2.605634
Cl     3.102194    -0.325345    -1.259789
 C     1.851778    -1.414167    -1.980837
Cl     1.071349    -0.563322    -3.329198
 N     1.333321    -2.215116     0.244297
 C     0.811286    -1.907770    -0.907884
 H     3.497534     4.222615    -0.998273
 H     3.974853     3.512914    -2.585698
 H    -1.298369    -2.767699     2.800685
 C     3.312959     3.417173    -1.719321
 H     0.583758    -2.622264     0.805297
 O    -0.365622    -2.004007    -1.314322
 C    -0.620358    -2.161703     3.416511
 H     3.515374     2.451224    -1.235410
 C     0.365011     1.004045     0.392066
 H     0.402812    -2.532467     3.265348
 H    -0.862233    -2.212827     4.483135
 H    -0.610163     4.016752    -2.359682
 O     0.355810     1.244453    -0.932621
 O     1.482089     3.197395    -3.279820
 C     1.891182     3.410334    -2.179989
 C    -0.361330     3.510086    -1.419658
 O    -0.803558    -0.718488     1.609384
 C    -0.655737    -0.744570     2.945245
 C    -0.712119     2.004166    -1.507946
 H    -0.691232     1.674699    -2.551956
 O    -0.565952     0.256376     3.614269
 C    -0.964314     0.520629     0.979505
 O     1.030703     3.679862    -1.133770
 H    -1.346417     1.256975     1.698284
 H    -0.881366     3.994297    -0.589376
 C    -1.957519     0.335083    -0.153322
 C    -2.083560     1.655087    -0.900832
 H    -2.842906     1.563564    -1.687309
 O    -2.500128     2.652096     0.034941
 O    -3.164544    -0.054274     0.452874
 O    -4.658438     2.389089    -0.560559
 C    -3.835218     2.864173     0.168268
 H    -3.407441     4.602259     1.367540
 C    -4.098294     3.749701     1.351782
 C    -4.013110    -0.768519    -0.331739
 H    -4.605766    -2.241785     1.026371
 O    -3.866756    -0.863630    -1.518478
 C    -5.081445    -1.401577     0.500612
 H    -5.466416    -0.695932     1.247101
 H    -3.927717     3.166776     2.268741
 H    -5.136567     4.095544     1.332360
 H    -5.889111    -1.768375    -0.140307
 H    -1.597371    -0.442831    -0.846892
 H     3.248295     3.368003     1.509402
 H     1.131714     4.338612     2.825148
 C     3.014356     2.387985     1.952825
 C     1.014766     3.329310     3.247172
 C     1.557324     2.268017     2.324164
 O     0.741301     2.326100     1.066974
 H     1.567328     3.290109     4.195604
 H     1.351298     1.263154     2.711892
 H     3.302359     1.575652     1.273840
 H     3.620306     2.278009     2.861826
 H    -0.043148     3.140315     3.467559
 H     1.189984     0.319873     0.619779
 H     1.116046     2.923277     0.351859
 C    -2.397849    -4.290943    -0.146732
 C    -2.877728    -4.170105    -1.590501
 H    -2.091546    -3.712773    -2.208866
 H    -3.764440    -3.525688    -1.658072
 H    -3.124713    -5.156449    -2.011042
 C    -1.155340    -5.173729    -0.042510
 H    -0.817496    -5.247202     1.001779
 H    -0.333958    -4.748630    -0.639061
 H    -1.352086    -6.191254    -0.412228
 O    -2.167906    -3.020818     0.431043
 H    -3.201983    -4.748721     0.457948
 H    -1.506468    -2.578614    -0.150563
 C     3.544032    -1.167211     2.727299
 C     3.265567    -2.445444     3.515692
 H     2.927662    -3.243346     2.836691
 H     2.483322    -2.273554     4.268396
 H     4.166323    -2.802287     4.036549
 C     4.677777    -1.371354     1.725798
 H     4.915278    -0.435441     1.200482
 H     4.386334    -2.111089     0.965859
 H     5.591837    -1.724653     2.225285
 O     2.376312    -0.686483     2.102111
 H     3.848817    -0.383797     3.446859
 H     2.117130    -1.316520     1.351363
   86
TS2-5**
Cl     0.190989    -4.495050    -1.308845
Cl     2.021759    -2.286092    -1.756529
 C     0.416137    -2.729268    -1.125156
Cl    -0.833037    -1.896526    -2.105510
 N     1.288453    -2.157343     1.076827
 C     0.199753    -2.437994     0.402384
 H     5.129058     1.229639    -1.878991
 H     4.860081    -0.243049    -2.882310
 H    -2.596829    -1.078618     3.626705
 C     4.429774     0.419344    -2.125450
 H     1.039765    -2.142064     2.068353
 O    -0.972345    -2.563871     0.793174
 C    -1.513089    -1.230221     3.704063
 H     4.208116    -0.131166    -1.198255
 C     0.617126     0.756496     0.572378
 H    -1.295291    -2.130915     3.108734
 H    -1.185398    -1.347942     4.741431
 H     1.292676     2.697289    -3.082214
 O     0.725148     0.443347    -0.733488
 O     2.558358     0.712377    -3.631099
 C     3.137995     0.978925    -2.618207
 C     1.349329     2.411897    -2.023533
 O    -1.346742     0.169706     1.863219
 C    -0.797659    -0.094608     3.052127
 C     0.249168     1.377710    -1.709551
 H     0.084219     0.737119    -2.582256
 O     0.163434     0.509198     3.473778
 C    -0.798874     1.153148     1.018182
 O     2.635584     1.887778    -1.721433
 H    -0.813928     2.139227     1.498959
 H     1.246253     3.300825    -1.397079
 C    -1.700912     1.142327    -0.204430
 C    -1.087128     2.010122    -1.290707
 H    -1.773006     2.075494    -2.144063
 O    -0.894484     3.318046    -0.744207
 O    -2.961761     1.593166     0.212322
 O    -2.833513     4.034660    -1.643092
 C    -1.879768     4.228997    -0.944837
 H    -0.552755     5.801283    -0.313778
 C    -1.590601     5.477867    -0.161384
 C    -4.007758     1.123742    -0.518347
 H    -5.292579     0.646967     1.066316
 O    -3.862645     0.604116    -1.590141
 C    -5.291989     1.341665     0.214609
 H    -5.347193     2.366118     0.604088
 H    -1.718543     5.264551     0.909694
 H    -2.285535     6.269754    -0.457774
 H    -6.140394     1.131656    -0.443734
 H    -1.782257     0.110842    -0.575848
 H     3.683459     3.551487     1.190001
 H     1.298153     4.152673     2.076044
 C     3.659813     2.638308     1.802059
 C     1.395878     3.279260     2.735841
 C     2.240578     2.206991     2.092959
 O     1.641931     1.870267     0.763942
 H     1.887857     3.598755     3.664410
 H     2.207073     1.273198     2.664733
 H     4.216840     1.840889     1.294360
 H     4.166845     2.851564     2.752286
 H     0.407319     2.897854     3.009750
 H     0.994664    -0.099866     1.139683
 H     2.365198     1.569153     0.147232
 C    -4.316347    -2.423357     0.570564
 C    -4.084850    -2.876004    -0.866496
 H    -3.078865    -3.306719    -0.967937
 H    -4.163110    -2.021604    -1.552440
 H    -4.819723    -3.638483    -1.165760
 C    -4.166712    -3.580867     1.555158
 H    -4.351929    -3.242230     2.585270
 H    -3.144244    -3.984265     1.502622
 H    -4.870400    -4.395525     1.328129
 O    -3.471080    -1.346920     0.924139
 H    -5.342822    -2.021806     0.651956
 H    -2.552587    -1.673785     0.870338
 C     4.418616    -0.970238     1.391234
 C     4.187388    -1.085490     2.896012
 H     3.366657    -1.786501     3.105313
 H     3.923822    -0.112353     3.334344
 H     5.086737    -1.454314     3.410311
 C     4.812196    -2.312824     0.781769
 H     5.024063    -2.212005    -0.291611
 H     3.986939    -3.031215     0.890729
 H     5.706221    -2.724339     1.272104
 O     3.288361    -0.424550     0.735961
 H     5.245142    -0.253495     1.224046
 H     2.575632    -1.146460     0.731316
   86
Product-5** 
Cl     4.286635    -0.663708    -1.565858
Cl     2.712469     1.280301    -0.056918
 C     2.832596     0.376512    -1.605926
Cl     2.945120     1.515164    -2.944472
 N     1.492530    -1.620617    -1.092612
 C     1.505186    -0.462001    -1.743448
 H     2.599457     5.523190    -0.284967
 H     2.837610     5.298231    -2.062142
 H    -0.876555    -4.161509     0.731796
 C     2.519585     4.825617    -1.126745
 H     0.618601    -2.176744    -1.142410
 O     0.580255     0.016811    -2.375543
 C    -0.639518    -3.834150     1.751602
 H     3.179507     3.969447    -0.929388
 C    -0.128393     0.351579     1.173099
 H     0.448256    -3.660446     1.783011
 H    -0.924586    -4.574343     2.505950
 H    -1.361025     4.075083    -0.963283
 O    -0.274209     1.736321     1.108258
 O     0.585902     4.012582    -2.315116
 C     1.117151     4.311882    -1.278524
 C    -0.814123     3.690592    -0.091470
 O    -1.233670    -1.728640     0.946868
 C    -1.282666    -2.516797     2.044345
 C    -0.824641     2.176146    -0.115698
 H    -0.212740     1.816233    -0.962974
 O    -1.751440    -2.152274     3.091427
 C    -1.491235    -0.347360     1.085179
 O     0.507129     4.204623    -0.079207
 H    -2.109458    -0.151087     1.971339
 H    -1.286092     4.042141     0.832909
 C    -2.205834     0.100922    -0.175870
 C    -2.231897     1.620560    -0.304893
 H    -2.627956     1.896073    -1.292299
 O    -3.078938     2.157935     0.708448
 O    -3.557037    -0.339841    -0.121487
 O    -4.827570     2.232691    -0.712321
 C    -4.375174     2.371542     0.391811
 H    -4.604404     3.577213     2.156559
 C    -5.140592     2.787398     1.615081
 C    -3.979719    -1.349078    -0.883397
 H    -5.761557    -1.661223     0.248882
 O    -3.252300    -2.045701    -1.551680
 C    -5.469988    -1.479208    -0.794676
 H    -5.927327    -0.528121    -1.101096
 H    -5.221918     1.924187     2.291287
 H    -6.141849     3.126047     1.330930
 H    -5.815857    -2.299266    -1.430957
 H    -1.693534    -0.323106    -1.053529
 H     1.641545    -0.756035     4.586441
 H     2.163935     1.623636     3.781031
 C     0.578403    -0.473464     4.615597
 C     1.087755     1.850732     3.770276
 C     0.283816     0.574911     3.561499
 O     0.608258    -0.012295     2.287912
 H     0.828617     2.306774     4.736666
 H    -0.793120     0.810955     3.564582
 H    -0.037183    -1.367608     4.464176
 H     0.368229    -0.072055     5.616713
 H     0.893241     2.574562     2.971314
 H     0.457388    -0.015236     0.321874
 H     1.746722    -1.319425     1.923879
 C    -0.705678    -3.762241    -2.813938
 C    -1.684298    -4.925730    -2.920068
 H    -2.716096    -4.564360    -2.794053
 H    -1.484327    -5.675500    -2.141448
 H    -1.611780    -5.416823    -3.901329
 C    -0.941846    -2.710103    -3.891040
 H    -0.271688    -1.850620    -3.757475
 H    -1.975944    -2.338298    -3.842996
 H    -0.779519    -3.134384    -4.892521
 O    -0.748748    -3.193338    -1.510587
 H     0.322447    -4.150043    -2.913346
 H    -1.603783    -2.737828    -1.405760
 C     3.438989    -2.231431     2.354480
 C     4.244417    -3.350416     1.722165
 H     4.563282    -3.060947     0.709708
 H     3.641762    -4.265906     1.642287
 H     5.142004    -3.576450     2.314281
 C     4.238713    -0.939473     2.467050
 H     3.628383    -0.132901     2.897968
 H     4.576652    -0.608966     1.475048
 H     5.120394    -1.078053     3.109474
 O     2.277711    -2.057219     1.564623
 H     3.135657    -2.548956     3.372747
 H     2.156312    -1.847949    -0.349075
   80
INT1-5''
Cl    -1.143237    -5.011306    -0.693045
Cl    -1.425874    -3.309073     1.656424
 C    -0.572170    -3.510409     0.070634
Cl     1.163611    -3.641058     0.436163
 N    -2.120528    -2.049934    -1.102804
 C    -0.857881    -2.310304    -0.925752
 H     4.770559    -0.816670     4.007471
 H     5.443193     0.499001     2.993165
 H    -2.158649     0.441804    -4.362212
 C     4.704877    -0.307130     3.034621
 H    -2.177821    -1.325463    -1.819653
 O     0.148724    -1.784706    -1.449258
 C    -2.836082     1.193807    -3.938771
 H     4.888131    -1.057268     2.255145
 C    -1.467854     0.728802     0.432178
 H    -3.735907     0.671350    -3.584304
 H    -3.119399     1.936592    -4.690828
 H     0.845660     0.471238     3.112941
 O    -0.738381    -0.245595     0.988580
 O     2.998558     1.409451     3.012788
 C     3.326332     0.253186     2.883739
 C     1.084052    -0.400669     2.488371
 O    -1.601474     0.955721    -1.962662
 C    -2.200547     1.875783    -2.769160
 C     0.694040    -0.164695     1.037283
 H     1.070012    -0.996328     0.431125
 O    -2.211087     3.050777    -2.526822
 C    -0.934380     1.442573    -0.820261
 O     2.451703    -0.726309     2.600010
 H    -1.167258     2.512682    -0.729435
 H     0.526134    -1.277936     2.836569
 C     0.567461     1.274363    -0.965710
 C     1.206521     1.107575     0.405402
 H     2.296719     1.064550     0.312252
 O     0.863203     2.235175     1.245698
 O     1.048403     2.440639    -1.607013
 O     2.730901     3.322661     0.617695
 C     1.783127     3.256074     1.337977
 H     1.659516     3.681847     3.391152
 C     1.414397     4.188485     2.446800
 C     2.115767     2.329279    -2.423441
 H     1.804167     4.360875    -3.040009
 O     2.580804     1.273811    -2.766386
 C     2.631351     3.682067    -2.798340
 H     3.153767     4.086817    -1.919017
 H     0.342158     4.424743     2.436540
 H     2.002296     5.107922     2.366429
 H     3.331082     3.597406    -3.635359
 H     0.760117     0.366161    -1.554260
 H    -1.365125     0.832520     4.077508
 H    -1.789263     3.361704     3.706729
 C    -2.275896     0.606486     3.504368
 C    -2.725210     3.090552     3.194426
 C    -2.635769     1.725093     2.556629
 O    -1.648252     1.859956     1.446892
 H    -3.523477     3.076820     3.948161
 H    -3.565660     1.486622     2.025307
 H    -2.138571    -0.343980     2.978317
 H    -3.110258     0.483701     4.207275
 H    -2.970859     3.861462     2.452328
 H    -2.483374     0.360547     0.273443
 H    -0.721485     2.173154     1.679140
Cl    -4.692258     1.614348    -0.655462
 C    -5.474571     0.001162    -0.412286
 N    -3.988754    -1.567399     0.772445
 C    -4.858927    -0.574207     0.907496
 O    -5.199066    -0.037494     1.949532
 H    -3.395741    -1.874719    -0.079041
Cl    -5.195717    -1.003434    -1.850894
Cl    -7.209188     0.227019    -0.168863
 H    -3.607330    -1.895269     1.652252
Cl     6.584749    -1.242514    -0.083392
 C     5.165007    -0.573587    -0.893489
 N     2.883444    -1.268773    -1.436059
 C     3.906747    -1.491114    -0.609397
 O     3.940974    -2.255297     0.329858
 H     1.987571    -1.767559    -1.335175
 H     2.929265    -0.548706    -2.151875
Cl     5.498312    -0.404553    -2.635512
Cl     4.791267     1.048086    -0.203559
   80
TS2-5''
Cl    -2.230690     4.442715    -0.314637
Cl    -0.389318     2.861682    -1.918246
 C    -0.696793     3.550991    -0.269408
Cl     0.623527     4.674416     0.126456
 N    -1.855958     1.939121     1.119046
 C    -0.684919     2.351050     0.740000
 H     4.238930     0.502628    -4.340266
 H     5.224224    -0.842837    -3.639501
 H    -2.278278    -0.417319     4.484524
 C     4.415306    -0.127978    -3.460354
 H    -1.711369     1.159148     1.761219
 O     0.455006     1.904922     1.010606
 C    -3.052729    -0.829015     3.825970
 H     4.679470     0.528678    -2.620434
 C    -1.435870    -1.177379    -0.207366
 H    -3.596386     0.016254     3.377609
 H    -3.757763    -1.451881     4.384937
 H     0.765984    -1.616622    -2.971247
 O    -0.833730    -0.381317    -1.072714
 O     3.095301    -2.010311    -2.728549
 C     3.169465    -0.855345    -3.070648
 C     0.855454    -0.549000    -2.714182
 O    -1.374925    -0.978851     2.198373
 C    -2.440658    -1.623633     2.717316
 C     0.619169    -0.339782    -1.222081
 H     0.922918     0.672608    -0.932329
 O    -2.833945    -2.678661     2.284217
 C    -0.721634    -1.579183     1.094645
 O     2.096493    -0.046115    -3.144536
 H    -0.779093    -2.669839     1.194557
 H     0.093754     0.029212    -3.251468
 C     0.729370    -1.152205     1.103790
 C     1.312841    -1.313080    -0.294117
 H     2.382817    -1.072500    -0.283049
 O     1.116873    -2.648895    -0.762907
 O     1.368673    -2.004234     2.038315
 O     3.097427    -3.280456     0.099150
 C     2.147422    -3.511490    -0.595201
 H     2.241624    -4.515699    -2.436208
 C     1.929188    -4.750997    -1.408603
 C     2.569962    -1.590845     2.499426
 H     2.531274    -3.231314     3.894991
 O     3.015408    -0.500366     2.265048
 C     3.247373    -2.671515     3.281412
 H     3.688941    -3.363318     2.549613
 H     0.870939    -5.039497    -1.422268
 H     2.549176    -5.567172    -1.023927
 H     4.043073    -2.239410     3.896535
 H     0.808076    -0.087357     1.388492
 H    -3.448072    -3.411608    -2.907686
 H    -2.000891    -5.170460    -1.626168
 C    -3.856731    -3.069961    -1.943127
 C    -2.471048    -4.815594    -0.697175
 C    -2.907460    -3.373851    -0.811437
 O    -1.664420    -2.557776    -0.976178
 H    -3.353382    -5.440895    -0.505279
 H    -3.290884    -3.022821     0.153496
 H    -4.115881    -2.003934    -2.013015
 H    -4.793297    -3.618216    -1.773235
 H    -1.770281    -4.950246     0.136425
 H    -2.460917    -0.826522    -0.035936
 H    -1.400829    -2.438469    -1.904186
Cl    -5.079446    -0.982328     0.838689
 C    -5.502141     0.577113     0.012878
 N    -3.406632     1.320697    -1.005999
 C    -4.532652     0.652404    -1.219447
 O    -4.845901     0.047075    -2.228830
 H    -3.025359     1.701432    -0.089060
Cl    -5.308253     1.902165     1.174800
Cl    -7.167738     0.498665    -0.557726
 H    -2.740460     1.324371    -1.770847
Cl     6.201165     1.959076    -0.534184
 C     5.192856     0.973719     0.574236
 N     3.151515     2.248439     1.136067
 C     3.713409     1.399347     0.287483
 O     3.217338     0.974812    -0.740455
 H     2.125985     2.371719     1.042143
 H     3.576407     2.381595     2.042829
Cl     5.730497     1.268401     2.252528
Cl     5.366443    -0.742953     0.180472
   80
Product-5'' 
Cl     1.913861    -4.483015     0.310090
Cl    -0.139636    -3.112361    -1.251686
 C     0.288591    -3.736919     0.374039
Cl    -0.905293    -4.925351     0.883746
 N     1.305203    -1.685712     1.232290
 C     0.278242    -2.521754     1.371778
 H    -2.753638    -1.290073    -4.451100
 H    -4.115955    -0.205559    -3.966512
 H     1.853494     0.104758     4.851538
 C    -3.173812    -0.664917    -3.653262
 H     1.290694    -0.811558     1.754518
 O    -0.624606    -2.387218     2.172326
 C     2.719021     0.338233     4.216323
 H    -3.354589    -1.304144    -2.778209
 C     1.787612     1.793725     0.212921
 H     2.985767    -0.585611     3.684535
 H     3.560139     0.672311     4.831239
 H    -0.062121     1.732628    -2.883052
 O     1.423861     0.699965    -0.567529
 O    -2.449168     1.552817    -3.034073
 C    -2.198647     0.391753    -3.238063
 C     0.053603     0.691121    -2.557404
 O     1.321028     1.005194     2.454450
 C     2.349357     1.412153     3.235318
 C     0.070663     0.586200    -1.033242
 H    -0.250187    -0.430711    -0.770163
 O     2.862282     2.493011     3.128424
 C     0.854402     1.911582     1.444587
 O    -0.968638    -0.134715    -3.092526
 H     0.901262     2.930503     1.844752
 H     0.998066     0.292283    -2.946102
 C    -0.587918     1.527693     1.153770
 C    -0.915230     1.517258    -0.333934
 H    -1.919548     1.094500    -0.460437
 O    -0.884892     2.816117    -0.904933
 O    -1.425938     2.424789     1.862587
 O    -3.043225     3.189799    -0.393151
 C    -2.048060     3.484138    -1.002145
 H    -2.104215     4.173791    -2.979335
 C    -1.933873     4.609418    -1.984183
 C    -2.663646     1.978470     2.172644
 H    -2.931643     3.770379     3.336481
 O    -3.004894     0.836497     2.012128
 C    -3.515810     3.082207     2.713995
 H    -3.899640     3.638835     1.847306
 H    -0.933248     5.054362    -1.970840
 H    -2.704224     5.362021    -1.786380
 H    -4.357230     2.659390     3.272371
 H    -0.769369     0.503633     1.515340
 H     3.354260     4.640368    -1.861222
 H     1.086735     5.488863    -0.941980
 C     3.643537     4.458777    -0.815857
 C     1.395173     5.199998     0.072554
 C     2.423068     4.081607     0.007739
 O     1.814252     2.925444    -0.577273
 H     1.814811     6.085755     0.569623
 H     2.751029     3.833342     1.032077
 H     4.392853     3.656465    -0.798991
 H     4.112398     5.371577    -0.421863
 H     0.496949     4.884013     0.619934
 H     2.798226     1.554207     0.584067
 H     2.324322    -2.247539    -1.836973
Cl     4.578354    -0.549043     1.065133
 C     5.068243    -0.658619    -0.668032
 N     2.909427    -1.551390    -1.389388
 C     4.230146    -1.823412    -1.317243
 O     4.764091    -2.848226    -1.649916
 H     2.015779    -1.807756     0.517039
Cl     6.779817    -1.019609    -0.773487
Cl     4.707347     0.889513    -1.488106
 H     2.512466    -0.622354    -1.212412
Cl    -5.535328    -2.095555    -1.013222
 C    -4.834812    -0.851022     0.078976
 N    -3.337164    -2.158593     1.510485
 C    -3.400502    -1.380327     0.432600
 O    -2.488272    -1.139357    -0.334719
 H    -2.406171    -2.445694     1.823437
 H    -4.101918    -2.153074     2.170098
Cl    -5.900123    -0.681928     1.509565
Cl    -4.700819     0.691044    -0.746274
